# Supplementary material for: Genomic comparison between two Inonotus hispidus strains isolated from growing in different tree species
Source: Front Genet. 2023 Jul 13;14:1221491. doi: 10.3389/fgene.2023.1221491 (PMC10372432; doi:10.3389/fgene.2023.1221491)
Supplement: Supplementary file 2 [file Table1.XLSX]

## Sheet: Supplementary Table 1.
Supplementary Table 1. De novo assembly and characteristic information of MA.
Type	Parameter	Value
		MA	FM
Illumina NovaSeq sequencing results of MA.	Insert size (bp)	350	350
	Raw reads (Mb)	5078	5595
	Filtered reads (%)	13.21	19.44
	Clean reads (Mb)	4407	4507
	Clean reads GC (%)	45.74	46.14
Illumina NovaSeq assembly results of MA.	K-mer	15	15
	K-mer number	880873944	885330899
	K-mer depth	22.46	22.92
	Genome size (Mb)	39.22	38.62
	Revised size (Mb)	38.37	37.94
	Heterozygous rate (%)	0.06	0.04
	Repeat rate (%)	35.1	32.85
PacBio sequencing results of MA.	Mean concordance	0.89
	Number of reads	817989
	Number of bases (bp)	10031293896
	Mean read length (bp)	12263
	N50 read length (bp)	15045
PacBio assembly results of MA.	Contigs	24
	Max length (bp)	4526925
	N50 length (bp)	2636767
	Total length (bp)	34136716
	GC (%)	48.47

## Sheet: Supplementary Table 2. 
Supplementary Table 2. BUSCO assembly and characteristic information of MA.
Type				Value
Complete BUSCOs (C)				277
Complete and single-copy BUSCOs (S)				275
Complete and duplicated BUSCOs (D)				2
Fragmented BUSCOs (F)				3
Missing BUSCOs (M)				10
Total BUSCO groups searched				290

## Sheet: Supplementary Table 3.
Supplementary Table 3. Comparison results for repeats sequences of MA and FM.
Type		Copy number		Total length (bp)		In genome (%)
		MA	FM	MA	FM	MA	FM
Interspersed	LTR	1901	1689	841783	546802	2.4659	1.7397
	DNA	493	392	57812	36103	0.1694	0.1149
	LINE	314	268	24509	19525	0.0718	0.0621
	SINE	6	1	534	75	0.0016	0.0002
	RC	33	16	8326	1589	0.0244	0.0051
	Unknown	14	10	1371	835	0.004	0.0027
Repeat	TR	3045	2464	185957	124288	0.5447	0.3954
	Minisatellite DNA	1985	1503	87299	65689	0.2557	0.209
	Microsatellite DNA	596	556	24374	21644	0.0714	0.0689

## Sheet: Supplementary Table 4.
Supplementary Table 4. Comparison results for ncRNA of MA and FM.
Type	Copy number		Average length (bp)		Total length (bp)		In genome (%)
	MA	FM	MA	FM	MA	FM	MA	FM
tRNA	88	71	83	85	7330	6098	0.0215	0.0179
5s-rRNA	3	0	114	0	342	0	0.001	0
18s-rRNA	3	0	1805	0	5415	0	0.0159	0
28s-rRNA	3	0	4679	0	14036	0	0.0411	0

## Sheet: Supplementary Table 5.
Supplementary Table 5. Comparison of gene function annotations in different databases of MA and FM.
Public databases	Enriched number of genes
	MA	FM
NR (Non-Redundant Protein Database)	7177	7483
Swiss-Prot	2090	2172
KEGG (Kyoto Encyclopedia of Genes and Genomes)	6564	6943
KOG (Clusters of Orthologous Groups)	1595	1641
TCDB (Transporter Classification Database)	365	374
GO (Gene Ontology)	5342	5555
PHI (Pathogen–host interaction)	729	730
DFVF (Fungal virulence factor database)	278	293
CYP450 (CytochromeP450)	123	135
Secretary protein	333	384
CAZy (Carbohydrate-active enzyme database)	383	394
Pfam (Protein Families Database of Alignments and Hidden Markov Models)	5342	5555
Total	30321	31659

## Sheet: Supplementary Table 6.
Supplementary Table 6. KEGG gene function annotations of MA.
Gene_id	Identity	E_value	Kegg_geneID	Ko_id	Ko_name	Ko_defi	Ko_EC	Ko_class
A1948	57.4	3.7e-138	fme:FOMMEDRAFT_95786	K11654	SMARCA5, SNF2H, ISWI	SWI/SNF-related matrix-associated actin-dependent regulator of chromatin subfamily A member 5	3.6.4.-
A1949	40.2	8.8e-45	mrr:Moror_11569
A1950	62.9	4.7e-244	fme:FOMMEDRAFT_140475
A1952	60.2	1.9e-82	fme:FOMMEDRAFT_170966	K00275	pdxH, PNPO	pyridoxamine 5'-phosphate oxidase	1.4.3.5	Metabolism; Metabolism of cofactors and vitamins; Vitamin B6 metabolism [PATH:ko00750] Metabolism; Global and overview maps; Metabolic pathways [PATH:ko01100] Metabolism; Global and overview maps; Microbial metabolism in diverse environments [PATH:ko01120]
A1953	70.2	1.6e-35	fme:FOMMEDRAFT_113978	K03671	trxA	thioredoxin 1	--	Organismal Systems; Immune system; NOD-like receptor signaling pathway [PATH:ko04621] Human Diseases; Cardiovascular diseases; Fluid shear stress and atherosclerosis [PATH:ko05418]
A1954	67.3	0	fme:FOMMEDRAFT_149108
A1955	72.8	6.5e-102	fme:FOMMEDRAFT_161638	K19476	IST1	vacuolar protein sorting-associated protein IST1	--	Cellular Processes; Transport and catabolism; Endocytosis [PATH:ko04144]
A1956	50.3	2.9e-86	fme:FOMMEDRAFT_96086
A1957	72.7	0	fme:FOMMEDRAFT_161628	K03128	TAF2	transcription initiation factor TFIID subunit 2	--	Genetic Information Processing; Transcription; Basal transcription factors [PATH:ko03022]
A1958	75.1	3.4e-102	fme:FOMMEDRAFT_31787	K00793	ribE, RIB5	riboflavin synthase	2.5.1.9	Metabolism; Metabolism of cofactors and vitamins; Riboflavin metabolism [PATH:ko00740] Metabolism; Global and overview maps; Metabolic pathways [PATH:ko01100] Metabolism; Global and overview maps; Biosynthesis of secondary metabolites [PATH:ko01110]
A1960	41.9	2.5e-17	scm:SCHCODRAFT_84177
A1961	63.6	2.8e-311	fme:FOMMEDRAFT_146445	K20477	RGP1	RAB6A-GEF complex partner protein 2	--
A1962	88.2	1.7e-145	fme:FOMMEDRAFT_95964
A1963	49.5	7.7e-43	fme:FOMMEDRAFT_99991
A1964	73.9	3.3e-140	fme:FOMMEDRAFT_161622
A1965	82.3	2.8e-218	fme:FOMMEDRAFT_136957	K05355	hexPS, COQ1	hexaprenyl-diphosphate synthase	2.5.1.82 2.5.1.83	Metabolism; Metabolism of terpenoids and polyketides; Terpenoid backbone biosynthesis [PATH:ko00900] Metabolism; Global and overview maps; Biosynthesis of secondary metabolites [PATH:ko01110]
A1966	71.9	5.4e-54	fme:FOMMEDRAFT_31784
A1967	52.7	1e-239	fme:FOMMEDRAFT_149121	K03099	SOS	son of sevenless	--	Human Diseases; Drug resistance: Antineoplastic; EGFR tyrosine kinase inhibitor resistance [PATH:ko01521] Human Diseases; Drug resistance: Antineoplastic; Endocrine resistance [PATH:ko01522] Environmental Information Processing; Signal transduction; MAPK signaling pathway [PATH:ko04010] Environmental Information Processing; Signal transduction; ErbB signaling pathway [PATH:ko04012] Environmental …
A1968	86	2.5e-93	fme:FOMMEDRAFT_143148	K07889	RAB5C	Ras-related protein Rab-5C	--	Environmental Information Processing; Signal transduction; Ras signaling pathway [PATH:ko04014] Cellular Processes; Transport and catabolism; Endocytosis [PATH:ko04144] Cellular Processes; Transport and catabolism; Phagosome [PATH:ko04145] Organismal Systems; Excretory system; Vasopressin-regulated water reabsorption [PATH:ko04962] Human Diseases; Infectious diseases: Parasitic; Amoebiasis [PATH:…
A1969	55.7	1.1e-102	fme:FOMMEDRAFT_136953
A1970	68.8	4.5e-126	fme:FOMMEDRAFT_96003	K00737	MGAT3	beta-1,4-mannosyl-glycoprotein beta-1,4-N-acetylglucosaminyltransferase	2.4.1.144	Metabolism; Glycan biosynthesis and metabolism; N-Glycan biosynthesis [PATH:ko00510] Metabolism; Global and overview maps; Metabolic pathways [PATH:ko01100]
A1971	49.8	3.7e-80	fme:FOMMEDRAFT_170976
A1972	78.4	1e-107	fme:FOMMEDRAFT_122410	K20304	TRAPPC6, TRS33	trafficking protein particle complex subunit 6	--
A1973	64.5	2.6e-264	gtr:GLOTRDRAFT_123256
A1974	62.1	2e-141	fme:FOMMEDRAFT_143134	K01210	E3.2.1.58	glucan 1,3-beta-glucosidase	3.2.1.58	Metabolism; Carbohydrate metabolism; Starch and sucrose metabolism [PATH:ko00500]
A1975	78.4	0	fme:FOMMEDRAFT_170958
A1976	66.3	1.3e-173	fme:FOMMEDRAFT_143134	K01210	E3.2.1.58	glucan 1,3-beta-glucosidase	3.2.1.58	Metabolism; Carbohydrate metabolism; Starch and sucrose metabolism [PATH:ko00500]
A1977	81.8	0	fme:FOMMEDRAFT_96005	K00281	GLDC, gcvP	glycine dehydrogenase	1.4.4.2	Metabolism; Amino acid metabolism; Glycine, serine and threonine metabolism [PATH:ko00260] Metabolism; Carbohydrate metabolism; Glyoxylate and dicarboxylate metabolism [PATH:ko00630] Metabolism; Global and overview maps; Metabolic pathways [PATH:ko01100] Metabolism; Global and overview maps; Biosynthesis of secondary metabolites [PATH:ko01110] Metabolism; Global and overview maps; Biosynthesis of…
A1978	54.4	7.2e-234	fme:FOMMEDRAFT_149063
A1979	91	1.3e-26	fme:FOMMEDRAFT_113874	K07342	SEC61G, SSS1, secE	protein transport protein SEC61 subunit gamma and related proteins	--	Genetic Information Processing; Folding, sorting and degradation; Protein export [PATH:ko03060] Genetic Information Processing; Folding, sorting and degradation; Protein processing in endoplasmic reticulum [PATH:ko04141] Cellular Processes; Transport and catabolism; Phagosome [PATH:ko04145] Human Diseases; Infectious diseases: Bacterial; Vibrio cholerae infection [PATH:ko05110]
A1980	74	3.2e-151	pco:PHACADRAFT_103865
A1981	74.3	1.3e-150	pco:PHACADRAFT_103865
A1982	74.7	1.3e-134	fme:FOMMEDRAFT_129028	K21890	GHITM, DERP2, TMBIM5	growth hormone-inducible transmembrane protein	--
A1983	69.1	8.2e-210	fme:FOMMEDRAFT_146447	K01885	EARS, gltX	glutamyl-tRNA synthetase	6.1.1.17	Metabolism; Metabolism of cofactors and vitamins; Porphyrin and chlorophyll metabolism [PATH:ko00860] Genetic Information Processing; Translation; Aminoacyl-tRNA biosynthesis [PATH:ko00970] Metabolism; Global and overview maps; Metabolic pathways [PATH:ko01100] Metabolism; Global and overview maps; Biosynthesis of secondary metabolites [PATH:ko01110] Metabolism; Global and overview maps; Microbia…
A1984	64.2	1.1e-147	fme:FOMMEDRAFT_113908	K04508	TBL1	transducin (beta)-like 1	--	Environmental Information Processing; Signal transduction; MAPK signaling pathway - fly [PATH:ko04013] Environmental Information Processing; Signal transduction; Wnt signaling pathway [PATH:ko04310]
A1985	54.6	1.6e-194	fme:FOMMEDRAFT_23520	K11801	WDR23	WD repeat-containing protein 23	--
A1986	61.9	2.5e-131	fme:FOMMEDRAFT_23526
A1987	95.1	0	fme:FOMMEDRAFT_170928	K03234	EEF2	elongation factor 2	--	Environmental Information Processing; Signal transduction; AMPK signaling pathway [PATH:ko04152] Organismal Systems; Endocrine system; Oxytocin signaling pathway [PATH:ko04921]
A1988	83	1e-136	fme:FOMMEDRAFT_59239	K01480	speB	agmatinase	3.5.3.11	Metabolism; Amino acid metabolism; Arginine and proline metabolism [PATH:ko00330] Metabolism; Global and overview maps; Metabolic pathways [PATH:ko01100]
A1989	70.6	2.7e-238	fme:FOMMEDRAFT_143112
A1990	79.6	1.7e-110	fme:FOMMEDRAFT_23530	K15279	SLC35C1, FUCT1	solute carrier family 35 (GDP-fucose transporter), member C1	--
A1991	49.7	5.1e-100	sla:SERLADRAFT_444601
A1992	54.5	7.8e-165	fme:FOMMEDRAFT_129048
A1993	67.4	4.9e-264	fme:FOMMEDRAFT_129050	K11763	RSC9	chromatin structure-remodeling complex subunit RSC9	--
A1994	63.3	6.1e-170	fme:FOMMEDRAFT_109926
A1995	44	2.7e-115	fme:FOMMEDRAFT_23533
A1996	79.5	2.9e-253	fme:FOMMEDRAFT_113929	K01412	PMPCA, MAS2	mitochondrial-processing peptidase subunit alpha	3.4.24.64
A1998	66.5	1.6e-108	fme:FOMMEDRAFT_170938	K14763	NAF1	H/ACA ribonucleoprotein complex non-core subunit NAF1	--
A1999	64.2	5.2e-129	fme:FOMMEDRAFT_161560	K02357	tsf, TSFM	elongation factor Ts	--
A2000	72.2	9.8e-223	fme:FOMMEDRAFT_103374	K01209	abfA	alpha-N-arabinofuranosidase	3.2.1.55	Metabolism; Carbohydrate metabolism; Amino sugar and nucleotide sugar metabolism [PATH:ko00520]
A2001	42	6.6e-85	fme:FOMMEDRAFT_23539
A2002	85.6	8.6e-185	fme:FOMMEDRAFT_143122	K19668	CBH2, cbhA	cellulose 1,4-beta-cellobiosidase	3.2.1.91	Metabolism; Carbohydrate metabolism; Starch and sucrose metabolism [PATH:ko00500] Metabolism; Global and overview maps; Metabolic pathways [PATH:ko01100] Environmental Information Processing; Signal transduction; Two-component system [PATH:ko02020]
A2003	65.8	2.6e-52	fme:FOMMEDRAFT_161567
A2004	67.7	1e-133	fme:FOMMEDRAFT_129074	K11757	PBRM1, PB1	protein polybromo-1	--	Human Diseases; Cancers: Specific types; Hepatocellular carcinoma [PATH:ko05225]
A2005	76.7	9.6e-128	fme:FOMMEDRAFT_19769	K00059	fabG	3-oxoacyl-[acyl-carrier protein] reductase	1.1.1.100	Metabolism; Lipid metabolism; Fatty acid biosynthesis [PATH:ko00061] Metabolism; Biosynthesis of other secondary metabolites; Prodigiosin biosynthesis [PATH:ko00333] Metabolism; Metabolism of cofactors and vitamins; Biotin metabolism [PATH:ko00780] Metabolism; Lipid metabolism; Biosynthesis of unsaturated fatty acids [PATH:ko01040] Metabolism; Global and overview maps; Metabolic pathways [PATH:ko…
A2006	77.9	6.3e-224	fme:FOMMEDRAFT_113950
A2007	53.5	8.2e-45	fme:FOMMEDRAFT_162587
A2008	57.5	1.1e-61	fme:FOMMEDRAFT_149095	K06201	cutC	copper homeostasis protein	--
A2009	74.9	1.6e-268	fme:FOMMEDRAFT_170950	K03846	ALG9	alpha-1,2-mannosyltransferase	2.4.1.259 2.4.1.261	Metabolism; Glycan biosynthesis and metabolism; N-Glycan biosynthesis [PATH:ko00510] Metabolism; Glycan biosynthesis and metabolism; Various types of N-glycan biosynthesis [PATH:ko00513] Metabolism; Global and overview maps; Metabolic pathways [PATH:ko01100]
A2011	85.7	6.5e-97	fme:FOMMEDRAFT_161578	K04392	RAC1	Ras-related C3 botulinum toxin substrate 1	--	Environmental Information Processing; Signal transduction; MAPK signaling pathway [PATH:ko04010] Environmental Information Processing; Signal transduction; MAPK signaling pathway - fly [PATH:ko04013] Environmental Information Processing; Signal transduction; Ras signaling pathway [PATH:ko04014] Environmental Information Processing; Signal transduction; Rap1 signaling pathway [PATH:ko04015] Enviro…
A2012	61.6	8.4e-126	fme:FOMMEDRAFT_161579	K21899	AUDH	aldos-2-ulose dehydratase	4.2.1.110
A2013	58.6	8e-88	fme:FOMMEDRAFT_161580
A2014	42.6	1.6e-13	fme:FOMMEDRAFT_139768
A2015	66.3	1e-205	fme:FOMMEDRAFT_89606	K16261	YAT	yeast amino acid transporter	--
A2016	62.8	3.9e-115	fme:FOMMEDRAFT_155700	K07555	ATPeAF1, ATPAF1, ATP11	ATP synthase mitochondrial F1 complex assembly factor 1	--
A2017	69.5	5e-210	fme:FOMMEDRAFT_89606	K16261	YAT	yeast amino acid transporter	--
A2018	82.8	6.1e-47	fme:FOMMEDRAFT_136936	K09548	PFDN1	prefoldin subunit 1	--
A2019	88.5	0	fme:FOMMEDRAFT_113964	K12852	EFTUD2	116 kDa U5 small nuclear ribonucleoprotein component	--	Genetic Information Processing; Transcription; Spliceosome [PATH:ko03040]
A2020	82.8	3.5e-190	fme:FOMMEDRAFT_96000	K08054	CANX	calnexin	--	Genetic Information Processing; Folding, sorting and degradation; Protein processing in endoplasmic reticulum [PATH:ko04141] Cellular Processes; Transport and catabolism; Phagosome [PATH:ko04145] Organismal Systems; Immune system; Antigen processing and presentation [PATH:ko04612] Organismal Systems; Endocrine system; Thyroid hormone synthesis [PATH:ko04918] Human Diseases; Infectious diseases: V…
A2021	76	2.5e-103	fme:FOMMEDRAFT_136940
A2022	74.6	2.5e-182	fme:FOMMEDRAFT_143134	K01210	E3.2.1.58	glucan 1,3-beta-glucosidase	3.2.1.58	Metabolism; Carbohydrate metabolism; Starch and sucrose metabolism [PATH:ko00500]
A2024	66.7	2.9e-112	fme:FOMMEDRAFT_23508
A2027	69.3	5.9e-90	fme:FOMMEDRAFT_107333	K12180	COPS7, CSN7	COP9 signalosome complex subunit 7	--
A2030	44.2	1.4e-221	gtr:GLOTRDRAFT_79649
A2031	68.5	5.1e-129	fme:FOMMEDRAFT_149067	K11675	IES1	Ino eighty subunit 1	--
A2032	60.3	0	fme:FOMMEDRAFT_129011
A2033	69.7	2.3e-162	fme:FOMMEDRAFT_23513
A2034	57.6	1.9e-69	pco:PHACADRAFT_247641
A2035	59.5	1.5e-82	ppl:POSPLDRAFT_95554
A2036	61.6	1.8e-129	fme:FOMMEDRAFT_149073
A2037	85.8	1.3e-180	fme:FOMMEDRAFT_129025	K00290	LYS1	saccharopine dehydrogenase (NAD+, L-lysine forming)	1.5.1.7	Metabolism; Amino acid metabolism; Lysine biosynthesis [PATH:ko00300] Metabolism; Amino acid metabolism; Lysine degradation [PATH:ko00310] Metabolism; Global and overview maps; Metabolic pathways [PATH:ko01100] Metabolism; Global and overview maps; Biosynthesis of secondary metabolites [PATH:ko01110] Metabolism; Global and overview maps; Biosynthesis of antibiotics [PATH:ko01130] Metabolism; Glob…
A2039	73.2	1.6e-99	adl:AURDEDRAFT_140513	K19356	E1.14.99.54	lytic cellulose monooxygenase (C1-hydroxylating)	1.14.99.54
A2040	62.3	2.6e-82	adl:AURDEDRAFT_140513	K19356	E1.14.99.54	lytic cellulose monooxygenase (C1-hydroxylating)	1.14.99.54
A2042	66.7	4.1e-204	fme:FOMMEDRAFT_89606	K16261	YAT	yeast amino acid transporter	--
A2043	74.8	0	fme:FOMMEDRAFT_95999
A2044	56.4	1.3e-199	fme:FOMMEDRAFT_96218	K14827	IPI1, TEX10	pre-rRNA-processing protein IPI1	--
A2046	86	1.5e-175	fme:FOMMEDRAFT_161515
A2047	77.9	1.6e-151	fme:FOMMEDRAFT_113768	K00344	qor, CRYZ	NADPH2:quinone reductase	1.6.5.5
A2048	77.3	1.2e-83	fme:FOMMEDRAFT_113764	K11319	ING3	inhibitor of growth protein 3	--
A2049	54.2	1.6e-169	fme:FOMMEDRAFT_109926
A2050	64.5	2e-164	fme:FOMMEDRAFT_143134	K01210	E3.2.1.58	glucan 1,3-beta-glucosidase	3.2.1.58	Metabolism; Carbohydrate metabolism; Starch and sucrose metabolism [PATH:ko00500]
A2051	77	1.6e-209	fme:FOMMEDRAFT_95591
A2052	55.4	6.7e-127	fme:FOMMEDRAFT_23454	K14405	FIP1L1, FIP1	pre-mRNA 3'-end-processing factor FIP1	--	Genetic Information Processing; Translation; mRNA surveillance pathway [PATH:ko03015]
A2053	46.3	8.7e-77	adl:AURDEDRAFT_77607
A2056	43.3	2.2e-168	hir:HETIRDRAFT_315151
A2058	77.8	4.9e-139	fme:FOMMEDRAFT_161388
A2059	51.2	1.4e-62	fme:FOMMEDRAFT_143085	K19307	BMT5	25S rRNA (uracil2634-N3)-methyltransferase	2.1.1.313
A2060	50.9	5.6e-164	pco:PHACADRAFT_58702
A2061	65.1	1.9e-102	fme:FOMMEDRAFT_122385
A2062	86.1	2e-194	fme:FOMMEDRAFT_95776	K10752	RBBP4, HAT2, CAF1, MIS16	histone-binding protein RBBP4	--	Cellular Processes; Cell growth and death; Cellular senescence [PATH:ko04218]
A2063	67.4	4.3e-200	fme:FOMMEDRAFT_128955	K08775	BRCA2, FANCD1	breast cancer 2 susceptibility protein	--	Genetic Information Processing; Replication and repair; Homologous recombination [PATH:ko03440] Genetic Information Processing; Replication and repair; Fanconi anemia pathway [PATH:ko03460] Human Diseases; Cancers: Overview; Pathways in cancer [PATH:ko05200] Human Diseases; Cancers: Specific types; Pancreatic cancer [PATH:ko05212] Human Diseases; Cancers: Specific types; Breast cancer [PATH:ko052…
A2064	57.5	4.2e-24	fme:FOMMEDRAFT_113827	K01549	TIM11, ATP21	F-type H+-transporting ATP synthase subunit e	--	Metabolism; Energy metabolism; Oxidative phosphorylation [PATH:ko00190]
A2065	74.5	5.6e-216	fme:FOMMEDRAFT_31684	K00972	UAP1	UDP-N-acetylglucosamine/UDP-N-acetylgalactosamine diphosphorylase	2.7.7.23 2.7.7.83	Metabolism; Carbohydrate metabolism; Amino sugar and nucleotide sugar metabolism [PATH:ko00520] Metabolism; Global and overview maps; Metabolic pathways [PATH:ko01100] Metabolism; Global and overview maps; Biosynthesis of antibiotics [PATH:ko01130]
A2066	73.2	2.5e-143	fme:FOMMEDRAFT_136872
A2068	68.8	3.4e-48	fme:FOMMEDRAFT_136871
A2069	60	2.2e-255	fme:FOMMEDRAFT_170860
A2070	81.3	0	fme:FOMMEDRAFT_143054	K00698	CHS1	chitin synthase	2.4.1.16	Metabolism; Carbohydrate metabolism; Amino sugar and nucleotide sugar metabolism [PATH:ko00520]
A2071	65.9	1.3e-113	fme:FOMMEDRAFT_136840	K21545	MNL1, SEB1, SEBA, COM2	C2H2 transcription facotor	--
A2072	47	4e-63	adl:AURDEDRAFT_84193	K08900	BCS1	mitochondrial chaperone BCS1	--
A2073	69.1	2.3e-154	fme:FOMMEDRAFT_128981
A2074	71.1	0	fme:FOMMEDRAFT_95562	K12396	AP3D	AP-3 complex subunit delta	--	Cellular Processes; Transport and catabolism; Lysosome [PATH:ko04142]
A2075	82.5	0	fme:FOMMEDRAFT_170902
A2076	48.6	7.7e-119	fme:FOMMEDRAFT_23488
A2078	80.7	1.7e-229	fme:FOMMEDRAFT_128967	K08838	STK24_25_MST4	serine/threonine-protein kinase 24/25/MST4	2.7.11.1
A2079	69.9	2.1e-262	fme:FOMMEDRAFT_128966
A2080	45.9	2.8e-08	pfp:PFL1_03948
A2082	78.6	0	fme:FOMMEDRAFT_161494	K11644	SIN3A	paired amphipathic helix protein Sin3a	--	Cellular Processes; Transport and catabolism; Mitophagy - yeast [PATH:ko04139] Organismal Systems; Endocrine system; Thyroid hormone signaling pathway [PATH:ko04919] Human Diseases; Neurodegenerative diseases; Huntington disease [PATH:ko05016] Human Diseases; Infectious diseases: Viral; Epstein-Barr virus infection [PATH:ko05169] Human Diseases; Cancers: Overview; Transcriptional misregulation in…
A2083	76	6.9e-172	fme:FOMMEDRAFT_146435	K00826	E2.6.1.42, ilvE	branched-chain amino acid aminotransferase	2.6.1.42	Metabolism; Amino acid metabolism; Cysteine and methionine metabolism [PATH:ko00270] Metabolism; Amino acid metabolism; Valine, leucine and isoleucine degradation [PATH:ko00280] Metabolism; Amino acid metabolism; Valine, leucine and isoleucine biosynthesis [PATH:ko00290] Metabolism; Metabolism of cofactors and vitamins; Pantothenate and CoA biosynthesis [PATH:ko00770] Metabolism; Global and overv…
A2085	57.3	9.5e-190	fme:FOMMEDRAFT_113703	K14007	SEC24	protein transport protein SEC24	--	Genetic Information Processing; Folding, sorting and degradation; Protein processing in endoplasmic reticulum [PATH:ko04141]
A2090	72.4	3.2e-113	fme:FOMMEDRAFT_79213
A2091	62.2	3.6e-73	fme:FOMMEDRAFT_143032	K21016	FAEA	feruloyl esterase	3.1.1.73
A2092	61	1.6e-87	fme:FOMMEDRAFT_143032	K21016	FAEA	feruloyl esterase	3.1.1.73
A2094	89.8	0	fme:FOMMEDRAFT_167708	K03006	RPB1, POLR2A	DNA-directed RNA polymerase II subunit RPB1	2.7.7.6	Metabolism; Nucleotide metabolism; Purine metabolism [PATH:ko00230] Metabolism; Nucleotide metabolism; Pyrimidine metabolism [PATH:ko00240] Metabolism; Global and overview maps; Metabolic pathways [PATH:ko01100] Genetic Information Processing; Transcription; RNA polymerase [PATH:ko03020] Human Diseases; Neurodegenerative diseases; Huntington disease [PATH:ko05016] Human Diseases; Infectious disea…
A2097	59.2	1.2e-93	fme:FOMMEDRAFT_143032	K21016	FAEA	feruloyl esterase	3.1.1.73
A2101	77.5	1.1e-178	fme:FOMMEDRAFT_148989	K07243	FTR, FTH1, efeU	high-affinity iron transporter	--
A2102	83	5.5e-273	fme:FOMMEDRAFT_95633	K19791	FET3_5	iron transport multicopper oxidase	--
A2103	50.1	1.8e-144	fme:FOMMEDRAFT_128866
A2104	60.9	0	fme:FOMMEDRAFT_170852
A2105	58	3.8e-156	fme:FOMMEDRAFT_19742	K00318	PRODH	proline dehydrogenase	1.5.-.-	Metabolism; Amino acid metabolism; Arginine and proline metabolism [PATH:ko00330] Metabolism; Global and overview maps; Metabolic pathways [PATH:ko01100] Metabolism; Global and overview maps; Biosynthesis of secondary metabolites [PATH:ko01110] Metabolism; Global and overview maps; Biosynthesis of antibiotics [PATH:ko01130]
A2109	48	2.2e-26	fme:FOMMEDRAFT_49705
A2112	46.9	4.1e-208	pco:PHACADRAFT_58702
A2115	41.2	1.3e-215	cne:CNF03140
A2116	81.2	0	fme:FOMMEDRAFT_167703	K17263	CAND1	cullin-associated NEDD8-dissociated protein 1	--
A2118	58.7	8.5e-15	mrr:Moror_8521
A2121	58.7	8.5e-15	mrr:Moror_8521
A2122	54.5	9.2e-109	fme:FOMMEDRAFT_136829
A2123	50.1	1.2e-166	fme:FOMMEDRAFT_170852
A2124	55	1.9e-160	fme:FOMMEDRAFT_170852
A2125	80.6	3e-62	fme:FOMMEDRAFT_95889
A2126	64.8	2.1e-198	fme:FOMMEDRAFT_23438
A2127	83.4	7.7e-212	fme:FOMMEDRAFT_107311	K12182	HGS, HRS, VPS27	hepatocyte growth factor-regulated tyrosine kinase substrate	--	Cellular Processes; Transport and catabolism; Endocytosis [PATH:ko04144] Cellular Processes; Transport and catabolism; Phagosome [PATH:ko04145]
A2128	54.3	1.6e-261	fme:FOMMEDRAFT_170844
A2129	86.5	7.7e-253	fme:FOMMEDRAFT_161400
A2130	50.5	2.6e-92	fme:FOMMEDRAFT_143044	K12866	WBP11, NPWBP	WW domain-binding protein 11	--	Genetic Information Processing; Transcription; Spliceosome [PATH:ko03040]
A2131	78	0	fme:FOMMEDRAFT_95808
A2132	92.7	4.9e-282	fme:FOMMEDRAFT_143042	K09495	CCT3, TRIC5	T-complex protein 1 subunit gamma	--
A2133	73.4	8.6e-107	fme:FOMMEDRAFT_113748
A2134	52.7	6.2e-48	fme:FOMMEDRAFT_161415
A2135	41	8.5e-231	fme:FOMMEDRAFT_31644
A2137	67.2	0	fme:FOMMEDRAFT_149014	K20403	TTI1	TELO2-interacting protein 1	--	Environmental Information Processing; Signal transduction; mTOR signaling pathway [PATH:ko04150]
A2138	45.6	2.5e-75	fme:FOMMEDRAFT_89798
A2139	59.5	4.8e-85	fme:FOMMEDRAFT_170881	K01493	comEB	dCMP deaminase	3.5.4.12	Metabolism; Nucleotide metabolism; Pyrimidine metabolism [PATH:ko00240] Metabolism; Global and overview maps; Metabolic pathways [PATH:ko01100]
A2140	68.1	1.7e-134	fme:FOMMEDRAFT_170884
A2141	64.6	0	hir:HETIRDRAFT_58645	K06675	SMC4	structural maintenance of chromosome 4	--	Cellular Processes; Cell growth and death; Cell cycle - yeast [PATH:ko04111]
A2142	41.4	9.8e-78	pco:PHACADRAFT_119775
A2143	48.6	1.3e-17	fme:FOMMEDRAFT_87315
A2145	42.9	7e-62	aje:HCAG_02740
A2146	43.7	2.3e-105	mpr:MPER_13185
A2149	62.9	1.2e-96	fme:FOMMEDRAFT_133794	K15262	BCP1, BCCIP	protein BCP1	--
A2150	46.9	2.7e-25	fme:FOMMEDRAFT_87315
A2151	55.3	7.8e-193	fme:FOMMEDRAFT_149041
A2152	74.7	1e-86	fme:FOMMEDRAFT_149042
A2153	63.9	4.9e-175	fme:FOMMEDRAFT_113814	K00993	EPT1	ethanolaminephosphotransferase	2.7.8.1	Metabolism; Metabolism of other amino acids; Phosphonate and phosphinate metabolism [PATH:ko00440] Metabolism; Lipid metabolism; Glycerophospholipid metabolism [PATH:ko00564] Metabolism; Lipid metabolism; Ether lipid metabolism [PATH:ko00565] Metabolism; Global and overview maps; Metabolic pathways [PATH:ko01100] Metabolism; Global and overview maps; Biosynthesis of secondary metabolites [PATH:ko…
A2154	98.5	1e-63	mrr:Moror_4569	K11253	H3	histone H3	--	Human Diseases; Substance dependence; Alcoholism [PATH:ko05034] Human Diseases; Cancers: Overview; Transcriptional misregulation in cancer [PATH:ko05202] Human Diseases; Immune diseases; Systemic lupus erythematosus [PATH:ko05322]
A2155	84.7	0	fme:FOMMEDRAFT_23477	K12761	SNF1	carbon catabolite-derepressing protein kinase	2.7.11.1	Cellular Processes; Cell growth and death; Meiosis - yeast [PATH:ko04113] Cellular Processes; Transport and catabolism; Autophagy - yeast [PATH:ko04138]
A2156	68.3	0	fme:FOMMEDRAFT_161482
A2157	79.8	0	fme:FOMMEDRAFT_161482
A2158	65.8	2.3e-60	fme:FOMMEDRAFT_171631
A2159	77.3	3.4e-63	fme:FOMMEDRAFT_95731	K13993	HSP20	HSP20 family protein	--	Genetic Information Processing; Folding, sorting and degradation; Protein processing in endoplasmic reticulum [PATH:ko04141]
A2160	79.2	7.6e-190	fme:FOMMEDRAFT_19748
A2161	89.4	6.8e-188	fme:FOMMEDRAFT_128893
A2162	66.7	5.4e-220	fme:FOMMEDRAFT_143066	K00589	MET1	uroporphyrin-III C-methyltransferase	2.1.1.107	Metabolism; Metabolism of cofactors and vitamins; Porphyrin and chlorophyll metabolism [PATH:ko00860] Metabolism; Global and overview maps; Metabolic pathways [PATH:ko01100] Metabolism; Global and overview maps; Biosynthesis of secondary metabolites [PATH:ko01110] Metabolism; Global and overview maps; Microbial metabolism in diverse environments [PATH:ko01120]
A2163	70.6	2.1e-148	fme:FOMMEDRAFT_31662
A2164	48.7	8.4e-54	gtr:GLOTRDRAFT_124031
A2165	91.3	0	fme:FOMMEDRAFT_128909	K17301	COPB1, SEC26	coatomer subunit beta	--
A2166	75	1e-59	fme:FOMMEDRAFT_95640
A2167	69.6	1.9e-135	fme:FOMMEDRAFT_31662
A2168	65.3	2.1e-53	fme:FOMMEDRAFT_95731	K13993	HSP20	HSP20 family protein	--	Genetic Information Processing; Folding, sorting and degradation; Protein processing in endoplasmic reticulum [PATH:ko04141]
A2170	51.2	9.4e-37	fme:FOMMEDRAFT_149034
A2171	67.3	4.9e-165	cci:CC1G_12961	K11838	USP7, UBP15	ubiquitin carboxyl-terminal hydrolase 7	3.4.19.12	Environmental Information Processing; Signal transduction; FoxO signaling pathway [PATH:ko04068] Human Diseases; Infectious diseases: Viral; Herpes simplex infection [PATH:ko05168] Human Diseases; Infectious diseases: Viral; Epstein-Barr virus infection [PATH:ko05169] Human Diseases; Cancers: Overview; Viral carcinogenesis [PATH:ko05203]
A2172	47.4	9e-85	fme:FOMMEDRAFT_89798
A2173	51.2	4.4e-34	fme:FOMMEDRAFT_149034
A2174	63.6	1e-132	fme:FOMMEDRAFT_110428
A2175	79.8	5.3e-39	fme:FOMMEDRAFT_23472	K03676	grxC, GLRX, GLRX2	glutaredoxin 3	--
A2176	43	7.2e-87	mrr:Moror_580
A2177	75.3	4.5e-76	fme:FOMMEDRAFT_95734	K01522	FHIT	bis(5'-adenosyl)-triphosphatase	3.6.1.29	Metabolism; Nucleotide metabolism; Purine metabolism [PATH:ko00230] Human Diseases; Cancers: Specific types; Small cell lung cancer [PATH:ko05222] Human Diseases; Cancers: Specific types; Non-small cell lung cancer [PATH:ko05223]
A2178	60.1	1.7e-117	fme:FOMMEDRAFT_161512
A2179	75.2	8e-105	fme:FOMMEDRAFT_143095
A2180	75.7	3.1e-119	fme:FOMMEDRAFT_23494	K11246	SHO1	SHO1 osmosensor	--	Environmental Information Processing; Signal transduction; MAPK signaling pathway - yeast [PATH:ko04011]
A2181	49.2	1.1e-141	fme:FOMMEDRAFT_161506	K17815	EXO5	exonuclease V	3.1.-.-
A2182	69.7	0	fme:FOMMEDRAFT_128984	K08853	AAK	AP2-associated kinase	2.7.11.1
A2183	52	6.8e-147	fme:FOMMEDRAFT_107343	K00318	PRODH	proline dehydrogenase	1.5.-.-	Metabolism; Amino acid metabolism; Arginine and proline metabolism [PATH:ko00330] Metabolism; Global and overview maps; Metabolic pathways [PATH:ko01100] Metabolism; Global and overview maps; Biosynthesis of secondary metabolites [PATH:ko01110] Metabolism; Global and overview maps; Biosynthesis of antibiotics [PATH:ko01130]
A2184	75.8	4.4e-158	fme:FOMMEDRAFT_128832	K05542	DUS1	tRNA-dihydrouridine synthase 1	1.3.1.88
A2185	72.8	1.1e-253	fme:FOMMEDRAFT_113710	K11137	TELO2, TEL2	telomere length regulation protein	--	Genetic Information Processing; Replication and repair; Fanconi anemia pathway [PATH:ko03460] Environmental Information Processing; Signal transduction; mTOR signaling pathway [PATH:ko04150]
A2186	80.4	0	fme:FOMMEDRAFT_95786	K11654	SMARCA5, SNF2H, ISWI	SWI/SNF-related matrix-associated actin-dependent regulator of chromatin subfamily A member 5	3.6.4.-
A2187	55	1.8e-09	fme:FOMMEDRAFT_85478
A2189	73	3.6e-114	fme:FOMMEDRAFT_19778
A2190	60.8	7.4e-117	fme:FOMMEDRAFT_167719
A2191	41.1	2.5e-60	fme:FOMMEDRAFT_89798
A2192	43.8	5.9e-76	fme:FOMMEDRAFT_89798
A2196	45.4	1.9e-244	adl:AURDEDRAFT_67135
A2197	42.7	1.3e-19	fme:FOMMEDRAFT_19862
A2198	64.3	6.1e-13	abp:AGABI1DRAFT26220
A2200	45.5	2.3e-12	cwa:CwatDRAFT_0422
A2203	45.5	2.3e-12	cwa:CwatDRAFT_0422
A2205	42.8	3.8e-54	mrr:Moror_11569
A2206	47.5	1.3e-46	mpr:MPER_13260
A2209	40.1	5.7e-50	mpr:MPER_12608
A2212	84.5	0	fme:FOMMEDRAFT_19740	K18468	VPS35	vacuolar protein sorting-associated protein 35	--	Cellular Processes; Transport and catabolism; Endocytosis [PATH:ko04144]
A2215	71.7	3e-116	fme:FOMMEDRAFT_103397
A2217	78.4	7e-158	fme:FOMMEDRAFT_83380	K16302	CNNM	metal transporter CNNM	--
A2218	61.7	5.5e-55	fme:FOMMEDRAFT_107298	K07232	CHAC, chaC	glutathione-specific gamma-glutamylcyclotransferase	4.3.2.7	Metabolism; Metabolism of other amino acids; Glutathione metabolism [PATH:ko00480] Metabolism; Global and overview maps; Metabolic pathways [PATH:ko01100]
A2219	56.3	5e-96	fme:FOMMEDRAFT_145058
A2220	79	9.4e-232	fme:FOMMEDRAFT_146427	K01613	psd, PISD	phosphatidylserine decarboxylase	4.1.1.65	Metabolism; Lipid metabolism; Glycerophospholipid metabolism [PATH:ko00564] Metabolism; Global and overview maps; Metabolic pathways [PATH:ko01100] Metabolism; Global and overview maps; Biosynthesis of secondary metabolites [PATH:ko01110]
A2221	72.2	5.2e-294	fme:FOMMEDRAFT_133775	K10609	CUL4	cullin 4	--	Genetic Information Processing; Replication and repair; Nucleotide excision repair [PATH:ko03420] Genetic Information Processing; Folding, sorting and degradation; Ubiquitin mediated proteolysis [PATH:ko04120] Human Diseases; Infectious diseases: Viral; Human immunodeficiency virus 1 infection [PATH:ko05170]
A2222	71.4	6.2e-165	fme:FOMMEDRAFT_101250	K00354	E1.6.99.1	NADPH2 dehydrogenase	1.6.99.1
A2223	57.7	5.2e-22	fme:FOMMEDRAFT_28202
A2226	43.8	3.6e-65	fme:FOMMEDRAFT_20420
A2230	64.5	1.9e-108	fme:FOMMEDRAFT_145058
A2232	58.7	6.5e-15	mrr:Moror_8521
A2233	49.5	6.8e-184	pco:PHACADRAFT_58702
A2238	58.7	6.5e-15	mrr:Moror_8521
A2241	68.5	8.9e-114	fme:FOMMEDRAFT_22208	K06901	pbuG	putative MFS transporter, AGZA family, xanthine/uracil permease	--
A2242	80.6	2.9e-47	fme:FOMMEDRAFT_19736	K15152	MED21, SRB7	mediator of RNA polymerase II transcription subunit 21	--
A2243	78	1.2e-142	fme:FOMMEDRAFT_155672
A2244	50	1.5e-190	fme:FOMMEDRAFT_19732
A2245	68.7	8e-188	fme:FOMMEDRAFT_84175	K14553	UTP18	U3 small nucleolar RNA-associated protein 18	--	Genetic Information Processing; Translation; Ribosome biogenesis in eukaryotes [PATH:ko03008]
A2246	58.7	8.5e-15	mrr:Moror_8521
A2249	58.7	8.5e-15	mrr:Moror_8521
A2250	80.7	1.1e-159	fme:FOMMEDRAFT_133765
A2253	81.8	1.5e-188	fme:FOMMEDRAFT_82373	K15331	TRMT2B, TRM2	tRNA (uracil-5-)-methyltransferase	2.1.1.35
A2254	81.3	0	fme:FOMMEDRAFT_107268	K10625	UBR1	E3 ubiquitin-protein ligase UBR1	2.3.2.27
A2255	92	9.8e-252	fme:FOMMEDRAFT_107267
A2256	74.5	9.1e-33	fme:FOMMEDRAFT_155653
A2257	46	3.9e-56	fme:FOMMEDRAFT_28188
A2258	67	9.7e-214	fme:FOMMEDRAFT_19715
A2259	51.1	1e-247	pco:PHACADRAFT_58702
A2261	51.2	2.1e-23	fme:FOMMEDRAFT_87315
A2263	58.2	5.4e-78	psq:PUNSTDRAFT_114943	K01113	phoD	alkaline phosphatase D	3.1.3.1	Metabolism; Metabolism of cofactors and vitamins; Folate biosynthesis [PATH:ko00790] Metabolism; Global and overview maps; Metabolic pathways [PATH:ko01100] Environmental Information Processing; Signal transduction; Two-component system [PATH:ko02020]
A2265	52.1	1.1e-24	fme:FOMMEDRAFT_87315
A2266	43	3.7e-59	tvs:TRAVEDRAFT_86288
A2271	48.7	7.4e-75	abv:AGABI2DRAFT176739
A2272	52.8	6.5e-153	mpr:MPER_12841
A2273	46.1	5.9e-21	hir:HETIRDRAFT_45769
A2274	77.7	6.2e-207	fme:FOMMEDRAFT_107454	K19860	GPA1	guanine nucleotide-binding protein alpha-1 subunit	--	Environmental Information Processing; Signal transduction; MAPK signaling pathway - yeast [PATH:ko04011]
A2275	45.2	2.6e-26	fme:FOMMEDRAFT_19860
A2276	43.8	9.8e-11	mex:Mext_3697
A2279	42.7	1.3e-10	mex:Mext_3697
A2280	43.2	1.3e-130	mpr:MPER_13185
A2284	44.4	5.1e-72	mpr:MPER_13072
A2286	77.4	3.6e-145	fme:FOMMEDRAFT_28285	K19245	JLP1	sulfonate dioxygenase	1.14.11.-
A2288	68.5	1.6e-57	fme:FOMMEDRAFT_83782
A2289	47.9	6.7e-87	tvs:TRAVEDRAFT_159995	K12486	SMAP	stromal membrane-associated protein	--	Cellular Processes; Transport and catabolism; Endocytosis [PATH:ko04144]
A2290	70.2	4.6e-277	fme:FOMMEDRAFT_83411	K01254	LTA4H	leukotriene-A4 hydrolase	3.3.2.6	Metabolism; Lipid metabolism; Arachidonic acid metabolism [PATH:ko00590] Metabolism; Global and overview maps; Metabolic pathways [PATH:ko01100]
A2291	72	1.3e-283	fme:FOMMEDRAFT_107254	K01254	LTA4H	leukotriene-A4 hydrolase	3.3.2.6	Metabolism; Lipid metabolism; Arachidonic acid metabolism [PATH:ko00590] Metabolism; Global and overview maps; Metabolic pathways [PATH:ko01100]
A2292	69.6	6.3e-22	dsq:DICSQDRAFT_148907
A2293	85	4.4e-84	fme:FOMMEDRAFT_167667	K17279	REEP5_6	receptor expression-enhancing protein 5/6	--
A2294	82.4	1.5e-226	fme:FOMMEDRAFT_19709
A2295	89.2	3.7e-269	fme:FOMMEDRAFT_83307
A2296	73.7	8.4e-187	fme:FOMMEDRAFT_107201	K14811	DBP3	ATP-dependent RNA helicase DBP3	3.6.4.13
A2297	75.3	3.6e-34	fme:FOMMEDRAFT_82074	K12625	LSM6	U6 snRNA-associated Sm-like protein LSm6	--	Genetic Information Processing; Folding, sorting and degradation; RNA degradation [PATH:ko03018] Genetic Information Processing; Transcription; Spliceosome [PATH:ko03040]
A2298	58.5	0	fme:FOMMEDRAFT_28158	K19806	PTP2_3	tyrosine-protein phosphatase 2/3	3.1.3.48	Environmental Information Processing; Signal transduction; MAPK signaling pathway - yeast [PATH:ko04011]
A2299	59.2	1.4e-307	fme:FOMMEDRAFT_155602	K10885	XRCC5, KU80, G22P2	ATP-dependent DNA helicase 2 subunit 2	--	Genetic Information Processing; Replication and repair; Non-homologous end-joining [PATH:ko03450]
A2300	84.2	0	fme:FOMMEDRAFT_81830	K11786	STH1_SNF2	ATP-dependent helicase STH1/SNF2	3.6.4.-
A2301	56.3	9.6e-192	gtr:GLOTRDRAFT_69499	K03107	SRP68	signal recognition particle subunit SRP68	--	Genetic Information Processing; Folding, sorting and degradation; Protein export [PATH:ko03060]
A2302	90.3	2.8e-163	fme:FOMMEDRAFT_107218	K01551	arsA, ASNA1, GET3	arsenite/tail-anchored protein-transporting ATPase	3.6.3.16 3.6.3.-
A2303	65.2	2.4e-203	fme:FOMMEDRAFT_140417
A2304	59.1	2.8e-239	fme:FOMMEDRAFT_28164
A2305	78.7	1.2e-165	fme:FOMMEDRAFT_107221	K03262	EIF5	translation initiation factor 5	--	Genetic Information Processing; Translation; RNA transport [PATH:ko03013] Cellular Processes; Cell growth and death; Apoptosis - fly [PATH:ko04214]
A2306	86.1	3.4e-225	fme:FOMMEDRAFT_19696	K08764	SCP2, SCPX	sterol carrier protein 2	2.3.1.176	Metabolism; Lipid metabolism; Primary bile acid biosynthesis [PATH:ko00120] Metabolism; Global and overview maps; Metabolic pathways [PATH:ko01100] Organismal Systems; Endocrine system; PPAR signaling pathway [PATH:ko03320] Cellular Processes; Transport and catabolism; Peroxisome [PATH:ko04146]
A2307	70.4	5.5e-195	cput:CONPUDRAFT_125778
A2308	65.2	4.6e-215	fme:FOMMEDRAFT_155805	K17678	MRH4	ATP-dependent RNA helicase MRH4, mitochondrial	3.6.4.13
A2309	74.5	3.3e-249	pco:PHACADRAFT_198365
A2310	85.9	8.3e-35	fme:FOMMEDRAFT_140424	K01358	clpP, CLPP	ATP-dependent Clp protease, protease subunit	3.4.21.92	Cellular Processes; Cell growth and death; Cell cycle - Caulobacter [PATH:ko04112] Organismal Systems; Aging; Longevity regulating pathway - worm [PATH:ko04212]
A2311	69.7	4.5e-156	fme:FOMMEDRAFT_19705
A2312	69.9	2.5e-271	fme:FOMMEDRAFT_19703
A2314	72.7	1.7e-140	fme:FOMMEDRAFT_107232	K01749	hemC, HMBS	hydroxymethylbilane synthase	2.5.1.61	Metabolism; Metabolism of cofactors and vitamins; Porphyrin and chlorophyll metabolism [PATH:ko00860] Metabolism; Global and overview maps; Metabolic pathways [PATH:ko01100] Metabolism; Global and overview maps; Biosynthesis of secondary metabolites [PATH:ko01110] Metabolism; Global and overview maps; Microbial metabolism in diverse environments [PATH:ko01120]
A2315	70.1	6.2e-144	fme:FOMMEDRAFT_167663	K22285	OSBPL8, ORP8	oxysterol-binding protein-related protein 8	--
A2316	64.6	0	fme:FOMMEDRAFT_140427
A2318	52.5	1.4e-100	fme:FOMMEDRAFT_167657
A2320	44	2.6e-87	fme:FOMMEDRAFT_133742
A2321	44.9	2.2e-80	fme:FOMMEDRAFT_155612
A2322	78	0	fme:FOMMEDRAFT_122296	K03164	TOP2	DNA topoisomerase II	5.99.1.3	Human Diseases; Drug resistance: Antineoplastic; Platinum drug resistance [PATH:ko01524]
A2323	81.8	8.6e-132	fme:FOMMEDRAFT_103397
A2324	66.8	5.8e-204	fme:FOMMEDRAFT_82255
A2325	46	1.9e-68	fme:FOMMEDRAFT_107176
A2326	80.6	1.6e-125	fme:FOMMEDRAFT_140400	K22074	NFU1, HIRIP5	NFU1 iron-sulfur cluster scaffold homolog, mitochondrial	--
A2327	40.3	1.2e-25	fme:FOMMEDRAFT_133719
A2328	88.3	2.1e-71	fme:FOMMEDRAFT_83195	K22063	ISCA1	iron-sulfur cluster assembly 1	--
A2329	84.3	4.2e-34	fme:FOMMEDRAFT_122237	K10688	UBE2W, UBC16	ubiquitin-conjugating enzyme E2 W	2.3.2.25	Genetic Information Processing; Folding, sorting and degradation; Ubiquitin mediated proteolysis [PATH:ko04120]
A2330	40.9	7.5e-12	fme:FOMMEDRAFT_155804
A2332	81.6	4.1e-102	fme:FOMMEDRAFT_133723
A2333	86.7	1.2e-178	fme:FOMMEDRAFT_122240	K01736	aroC	chorismate synthase	4.2.3.5	Metabolism; Amino acid metabolism; Phenylalanine, tyrosine and tryptophan biosynthesis [PATH:ko00400] Metabolism; Global and overview maps; Metabolic pathways [PATH:ko01100] Metabolism; Global and overview maps; Biosynthesis of secondary metabolites [PATH:ko01110] Metabolism; Global and overview maps; Biosynthesis of antibiotics [PATH:ko01130] Metabolism; Global and overview maps; Biosynthesis of…
A2334	74.2	1.5e-197	fme:FOMMEDRAFT_107171	K03842	ALG1	beta-1,4-mannosyltransferase	2.4.1.142	Metabolism; Glycan biosynthesis and metabolism; N-Glycan biosynthesis [PATH:ko00510] Metabolism; Glycan biosynthesis and metabolism; Various types of N-glycan biosynthesis [PATH:ko00513] Metabolism; Global and overview maps; Metabolic pathways [PATH:ko01100]
A2335	80.5	3.2e-109	fme:FOMMEDRAFT_107169	K14574	SDO1, SBDS	ribosome maturation protein SDO1	--	Genetic Information Processing; Translation; Ribosome biogenesis in eukaryotes [PATH:ko03008]
A2336	75.8	3.9e-163	fme:FOMMEDRAFT_122221	K12562	AMPH	amphiphysin	--	Cellular Processes; Transport and catabolism; Endocytosis [PATH:ko04144] Organismal Systems; Immune system; Fc gamma R-mediated phagocytosis [PATH:ko04666]
A2337	62.7	4.3e-183	fme:FOMMEDRAFT_107161	K11427	DOT1L, DOT1	histone-lysine N-methyltransferase, H3 lysine-79 specific	2.1.1.43	Metabolism; Amino acid metabolism; Lysine degradation [PATH:ko00310] Human Diseases; Cancers: Overview; Transcriptional misregulation in cancer [PATH:ko05202]
A2340	46.4	4.8e-41	shs:STEHIDRAFT_50196
A2344	56.2	8.7e-79	tvs:TRAVEDRAFT_86288
A2345	69.5	2e-138	fme:FOMMEDRAFT_107159
A2346	78.6	0	fme:FOMMEDRAFT_167625	K11672	ACTR5, ARP5, INO80M	actin-related protein 5	--
A2347	79.4	5.2e-83	fme:FOMMEDRAFT_107155	K07901	RAB8A, MEL	Ras-related protein Rab-8A	--	Cellular Processes; Transport and catabolism; Endocytosis [PATH:ko04144] Environmental Information Processing; Signal transduction; AMPK signaling pathway [PATH:ko04152] Cellular Processes; Cellular community - eukaryotes; Tight junction [PATH:ko04530] Organismal Systems; Digestive system; Pancreatic secretion [PATH:ko04972]
A2348	40.7	1.5e-207	psq:PUNSTDRAFT_129004
A2350	79	1.9e-291	fme:FOMMEDRAFT_83748
A2351	83.4	7.6e-128	fme:FOMMEDRAFT_122200
A2353	78.5	0	fme:FOMMEDRAFT_83331	K14309	NUP93, NIC96	nuclear pore complex protein Nup93	--	Genetic Information Processing; Translation; RNA transport [PATH:ko03013]
A2354	63.3	8.5e-197	fme:FOMMEDRAFT_133703	K02321	POLA2	DNA polymerase alpha subunit B	--	Metabolism; Nucleotide metabolism; Purine metabolism [PATH:ko00230] Metabolism; Nucleotide metabolism; Pyrimidine metabolism [PATH:ko00240] Metabolism; Global and overview maps; Metabolic pathways [PATH:ko01100] Genetic Information Processing; Replication and repair; DNA replication [PATH:ko03030]
A2355	86.5	5.2e-279	fme:FOMMEDRAFT_133702	K00027	ME2, sfcA, maeA	malate dehydrogenase (oxaloacetate-decarboxylating)	1.1.1.38	Metabolism; Carbohydrate metabolism; Pyruvate metabolism [PATH:ko00620] Metabolism; Global and overview maps; Carbon metabolism [PATH:ko01200] Environmental Information Processing; Signal transduction; Two-component system [PATH:ko02020]
A2356	70.8	4.3e-49	fme:FOMMEDRAFT_107136	K11599	POMP, UMP1	proteasome maturation protein	--	Genetic Information Processing; Folding, sorting and degradation; Proteasome [PATH:ko03050]
A2357	81.1	1.1e-126	fme:FOMMEDRAFT_167614	K13110	MFAP1	microfibrillar-associated protein 1	--
A2358	80.2	6.9e-254	fme:FOMMEDRAFT_107109	K10798	PARP	poly [ADP-ribose] polymerase	2.4.2.30	Genetic Information Processing; Replication and repair; Base excision repair [PATH:ko03410] Cellular Processes; Cell growth and death; Apoptosis [PATH:ko04210] Organismal Systems; Aging; Longevity regulating pathway - worm [PATH:ko04212] Cellular Processes; Cell growth and death; Apoptosis - fly [PATH:ko04214] Cellular Processes; Cell growth and death; Necroptosis [PATH:ko04217]
A2361	72.7	2.7e-131	fme:FOMMEDRAFT_83881	K00226	pyrD	dihydroorotate dehydrogenase (fumarate)	1.3.98.1	Metabolism; Nucleotide metabolism; Pyrimidine metabolism [PATH:ko00240] Metabolism; Global and overview maps; Metabolic pathways [PATH:ko01100]
A2362	53.5	3e-91	ppl:POSPLDRAFT_24886
A2364	62.3	9.2e-272	fme:FOMMEDRAFT_167607
A2365	45.1	1.3e-26	fme:FOMMEDRAFT_146353
A2366	78.3	5.4e-157	fme:FOMMEDRAFT_146323	K01620	ltaE	threonine aldolase	4.1.2.48	Metabolism; Amino acid metabolism; Glycine, serine and threonine metabolism [PATH:ko00260] Metabolism; Global and overview maps; Metabolic pathways [PATH:ko01100] Metabolism; Global and overview maps; Biosynthesis of secondary metabolites [PATH:ko01110] Metabolism; Global and overview maps; Microbial metabolism in diverse environments [PATH:ko01120] Metabolism; Global and overview maps; Biosynthe…
A2367	80.9	1e-177	fme:FOMMEDRAFT_107127	K19245	JLP1	sulfonate dioxygenase	1.14.11.-
A2369	75.7	5.1e-289	fme:FOMMEDRAFT_107130	K14015	NPLOC4, NPL4	nuclear protein localization protein 4 homolog	--	Genetic Information Processing; Folding, sorting and degradation; Protein processing in endoplasmic reticulum [PATH:ko04141]
A2370	78.4	9.5e-185	fme:FOMMEDRAFT_140381
A2372	44.9	1e-30	pco:PHACADRAFT_258183
A2373	74.6	6.3e-74	fme:FOMMEDRAFT_155539	K02137	ATPeF0O, ATP5O, ATP5	F-type H+-transporting ATPase subunit O	--	Metabolism; Energy metabolism; Oxidative phosphorylation [PATH:ko00190] Metabolism; Global and overview maps; Metabolic pathways [PATH:ko01100] Organismal Systems; Environmental adaptation; Thermogenesis [PATH:ko04714] Human Diseases; Neurodegenerative diseases; Alzheimer disease [PATH:ko05010] Human Diseases; Neurodegenerative diseases; Parkinson disease [PATH:ko05012] Human Diseases; Neurodegen…
A2374	85.4	1.7e-257	fme:FOMMEDRAFT_19857	K00128	ALDH	aldehyde dehydrogenase (NAD+)	1.2.1.3	Metabolism; Carbohydrate metabolism; Glycolysis / Gluconeogenesis [PATH:ko00010] Metabolism; Carbohydrate metabolism; Ascorbate and aldarate metabolism [PATH:ko00053] Metabolism; Lipid metabolism; Fatty acid degradation [PATH:ko00071] Metabolism; Amino acid metabolism; Valine, leucine and isoleucine degradation [PATH:ko00280] Metabolism; Amino acid metabolism; Lysine degradation [PATH:ko00310] Me…
A2375	56.7	1.7e-224	fme:FOMMEDRAFT_155538
A2376	75.5	0	fme:FOMMEDRAFT_19642
A2377	80.7	5e-228	fme:FOMMEDRAFT_133684	K10599	PRPF19, PRP19	pre-mRNA-processing factor 19	2.3.2.27	Genetic Information Processing; Transcription; Spliceosome [PATH:ko03040] Genetic Information Processing; Folding, sorting and degradation; Ubiquitin mediated proteolysis [PATH:ko04120]
A2378	74.2	0	fme:FOMMEDRAFT_122155
A2380	76.9	5e-121	fme:FOMMEDRAFT_19639	K00411	UQCRFS1, RIP1, petA	ubiquinol-cytochrome c reductase iron-sulfur subunit	1.10.2.2	Metabolism; Energy metabolism; Oxidative phosphorylation [PATH:ko00190] Metabolism; Global and overview maps; Metabolic pathways [PATH:ko01100] Environmental Information Processing; Signal transduction; Two-component system [PATH:ko02020] Organismal Systems; Circulatory system; Cardiac muscle contraction [PATH:ko04260] Organismal Systems; Environmental adaptation; Thermogenesis [PATH:ko04714] Hum…
A2381	67.4	1e-82	scm:SCHCODRAFT_63296	K08835	OXSR1, STK39	serine/threonine-protein kinase OSR1/STK39	2.7.11.1
A2382	60.8	1.1e-77	fme:FOMMEDRAFT_167593	K11290	SET, TAF1, I2PP2A	template-activating factor I	--
A2383	83.6	9.9e-165	fme:FOMMEDRAFT_81611
A2384	84.5	1.3e-280	fme:FOMMEDRAFT_122135	K08832	SRPK3, STK23	serine/threonine-protein kinase SRPK3	2.7.11.1
A2385	47.8	6.6e-70	fme:FOMMEDRAFT_136011
A2386	52.2	5.3e-310	fme:FOMMEDRAFT_146479
A2387	73	1.2e-282	fme:FOMMEDRAFT_83474	K21797	SAC1, SACM1L	phosphatidylinositol 4-phosphatase	3.1.3.-	Metabolism; Carbohydrate metabolism; Inositol phosphate metabolism [PATH:ko00562] Metabolism; Global and overview maps; Metabolic pathways [PATH:ko01100] Environmental Information Processing; Signal transduction; Phosphatidylinositol signaling system [PATH:ko04070]
A2388	79.9	3.6e-107	fme:FOMMEDRAFT_107075	K11092	SNRPA1	U2 small nuclear ribonucleoprotein A'	--	Genetic Information Processing; Transcription; Spliceosome [PATH:ko03040]
A2389	66.1	2.5e-68	fme:FOMMEDRAFT_19631
A2390	87.3	2.2e-160	fme:FOMMEDRAFT_107067	K12179	COPS6, CSN6	COP9 signalosome complex subunit 6	--
A2392	61.9	5.6e-215	fme:FOMMEDRAFT_167586
A2393	54.4	1e-294	fme:FOMMEDRAFT_155520	K11563	SPC7, SPC105	kinetochore protein Spc7/SPC105	--
A2394	66.6	2.4e-305	fme:FOMMEDRAFT_167584	K10402	KIF20	kinesin family member 20	--
A2396	60.8	3.6e-07	fme:FOMMEDRAFT_19623
A2398	42.9	2e-62	fme:FOMMEDRAFT_89798
A2400	46.9	6.6e-81	fme:FOMMEDRAFT_89798
A2401	81.9	3.2e-277	fme:FOMMEDRAFT_122114	K12816	CDC40, PRP17	pre-mRNA-processing factor 17	--	Genetic Information Processing; Transcription; Spliceosome [PATH:ko03040]
A2402	85.3	9.9e-192	fme:FOMMEDRAFT_19620	K02148	ATPeV1C, ATP6C	V-type H+-transporting ATPase subunit C	--	Metabolism; Energy metabolism; Oxidative phosphorylation [PATH:ko00190] Metabolism; Global and overview maps; Metabolic pathways [PATH:ko01100] Cellular Processes; Transport and catabolism; Phagosome [PATH:ko04145] Environmental Information Processing; Signal transduction; mTOR signaling pathway [PATH:ko04150] Organismal Systems; Nervous system; Synaptic vesicle cycle [PATH:ko04721] Organismal Sy…
A2403	85.2	0	fme:FOMMEDRAFT_122108
A2404	44.7	0	fme:FOMMEDRAFT_155506
A2405	81	1.5e-111	fme:FOMMEDRAFT_83316	K13348	MPV17	protein Mpv17	--	Cellular Processes; Transport and catabolism; Peroxisome [PATH:ko04146]
A2406	65.1	0	fme:FOMMEDRAFT_133654	K14548	UTP4, CIRH1A	U3 small nucleolar RNA-associated protein 4	--	Genetic Information Processing; Translation; Ribosome biogenesis in eukaryotes [PATH:ko03008]
A2407	79.4	5e-39	fme:FOMMEDRAFT_83876	K17778	TIM10	mitochondrial import inner membrane translocase subunit TIM10	--
A2408	70.6	3.6e-89	fme:FOMMEDRAFT_107442	K00784	rnz	ribonuclease Z	3.1.26.11	Genetic Information Processing; Translation; RNA transport [PATH:ko03013]
A2409	69.2	1.2e-123	fme:FOMMEDRAFT_19611	K01011	TST, MPST, sseA	thiosulfate/3-mercaptopyruvate sulfurtransferase	2.8.1.1 2.8.1.2	Metabolism; Amino acid metabolism; Cysteine and methionine metabolism [PATH:ko00270] Metabolism; Energy metabolism; Sulfur metabolism [PATH:ko00920] Metabolism; Global and overview maps; Metabolic pathways [PATH:ko01100] Metabolism; Global and overview maps; Microbial metabolism in diverse environments [PATH:ko01120] Genetic Information Processing; Folding, sorting and degradation; Sulfur relay s…
A2410	76.9	3.2e-57	fme:FOMMEDRAFT_83102
A2411	75.2	6.2e-204	fme:FOMMEDRAFT_107026
A2414	51.6	3.6e-65	fme:FOMMEDRAFT_28080
A2415	55.5	3.3e-99	fme:FOMMEDRAFT_146318
A2416	56.1	2.3e-143	fme:FOMMEDRAFT_19606	K21249	UVRAG	UV radiation resistance-associated gene protein	--	Cellular Processes; Transport and catabolism; Autophagy - animal [PATH:ko04140]
A2417	76.8	0	fme:FOMMEDRAFT_122075
A2418	80.1	0	fme:FOMMEDRAFT_140337
A2419	69	3.6e-107	fme:FOMMEDRAFT_122500
A2420	44.4	4.6e-160	fme:FOMMEDRAFT_167557
A2422	89.9	0	fme:FOMMEDRAFT_167555	K02209	MCM5, CDC46	DNA replication licensing factor MCM5	3.6.4.12	Genetic Information Processing; Replication and repair; DNA replication [PATH:ko03030] Cellular Processes; Cell growth and death; Cell cycle [PATH:ko04110] Cellular Processes; Cell growth and death; Cell cycle - yeast [PATH:ko04111] Cellular Processes; Cell growth and death; Meiosis - yeast [PATH:ko04113]
A2423	73.6	1.4e-156	fme:FOMMEDRAFT_140334
A2424	83.2	0	fme:FOMMEDRAFT_167553	K03781	katE, CAT, catB, srpA	catalase	1.11.1.6	Metabolism; Amino acid metabolism; Tryptophan metabolism [PATH:ko00380] Metabolism; Carbohydrate metabolism; Glyoxylate and dicarboxylate metabolism [PATH:ko00630] Metabolism; Global and overview maps; Biosynthesis of secondary metabolites [PATH:ko01110] Metabolism; Global and overview maps; Biosynthesis of antibiotics [PATH:ko01130] Metabolism; Global and overview maps; Carbon metabolism [PATH:k…
A2425	93.5	2.2e-61	shs:STEHIDRAFT_121406	K11253	H3	histone H3	--	Human Diseases; Substance dependence; Alcoholism [PATH:ko05034] Human Diseases; Cancers: Overview; Transcriptional misregulation in cancer [PATH:ko05202] Human Diseases; Immune diseases; Systemic lupus erythematosus [PATH:ko05322]
A2426	69.9	4.9e-111	fme:FOMMEDRAFT_19598	K17796	TIM21	mitochondrial import inner membrane translocase subunit TIM21	--
A2427	83.3	2.5e-44	scm:SCHCODRAFT_51487	K02151	ATPeV1F, ATP6S14	V-type H+-transporting ATPase subunit F	--	Metabolism; Energy metabolism; Oxidative phosphorylation [PATH:ko00190] Metabolism; Global and overview maps; Metabolic pathways [PATH:ko01100] Cellular Processes; Transport and catabolism; Phagosome [PATH:ko04145] Environmental Information Processing; Signal transduction; mTOR signaling pathway [PATH:ko04150] Organismal Systems; Nervous system; Synaptic vesicle cycle [PATH:ko04721] Organismal Sy…
A2428	66.7	0	fme:FOMMEDRAFT_155475
A2429	88.1	4e-93	fme:FOMMEDRAFT_106994	K12399	AP3S	AP-3 complex subunit sigma	--	Cellular Processes; Transport and catabolism; Lysosome [PATH:ko04142]
A2430	70.8	2.5e-96	fme:FOMMEDRAFT_146473	K12663	ECH1	Delta3,5-Delta2,4-dienoyl-CoA isomerase	5.3.3.21	Cellular Processes; Transport and catabolism; Peroxisome [PATH:ko04146]
A2431	63.9	2e-120	fme:FOMMEDRAFT_106989	K12346	SMF	metal iron transporter	--
A2432	60.4	2.9e-148	fme:FOMMEDRAFT_122033
A2433	50	1.6e-46	sla:SERLADRAFT_380072
A2434	66.3	1.8e-163	fme:FOMMEDRAFT_146300
A2435	87.7	1.9e-104	fme:FOMMEDRAFT_19589	K02865	RP-L10Ae, RPL10A	large subunit ribosomal protein L10Ae	--	Genetic Information Processing; Translation; Ribosome [PATH:ko03010]
A2436	77.7	1.9e-266	fme:FOMMEDRAFT_106969
A2437	90.9	3.2e-75	fme:FOMMEDRAFT_106970	K07827	KRAS, KRAS2	GTPase KRas	--	Human Diseases; Drug resistance: Antineoplastic; EGFR tyrosine kinase inhibitor resistance [PATH:ko01521] Human Diseases; Drug resistance: Antineoplastic; Endocrine resistance [PATH:ko01522] Environmental Information Processing; Signal transduction; MAPK signaling pathway [PATH:ko04010] Environmental Information Processing; Signal transduction; ErbB signaling pathway [PATH:ko04012] Environmental …
A2438	41.9	4.6e-26	sla:SERLADRAFT_470946	K04794	PTH2	peptidyl-tRNA hydrolase, PTH2 family	3.1.1.29
A2439	56.3	2e-55	fme:FOMMEDRAFT_83934
A2440	56.6	1.5e-75	fme:FOMMEDRAFT_19579
A2442	62	8.9e-49	fme:FOMMEDRAFT_19578	K04794	PTH2	peptidyl-tRNA hydrolase, PTH2 family	3.1.1.29
A2443	72.1	1.2e-167	fme:FOMMEDRAFT_106949
A2444	57.7	0	fme:FOMMEDRAFT_167529
A2445	76	3.1e-166	fme:FOMMEDRAFT_133617	K08592	SENP1	sentrin-specific protease 1	3.4.22.68
A2446	51	1.7e-233	fme:FOMMEDRAFT_167526
A2447	80.4	1.3e-198	fme:FOMMEDRAFT_140310	K01900	LSC2	succinyl-CoA synthetase beta subunit	6.2.1.4 6.2.1.5	Metabolism; Carbohydrate metabolism; Citrate cycle (TCA cycle) [PATH:ko00020] Metabolism; Carbohydrate metabolism; Propanoate metabolism [PATH:ko00640] Metabolism; Global and overview maps; Metabolic pathways [PATH:ko01100] Metabolism; Global and overview maps; Biosynthesis of secondary metabolites [PATH:ko01110] Metabolism; Global and overview maps; Microbial metabolism in diverse environments […
A2448	47.3	0	fme:FOMMEDRAFT_140309
A2449	90.1	1.7e-99	fme:FOMMEDRAFT_106938	K03936	NDUFS3	NADH dehydrogenase (ubiquinone) Fe-S protein 3	7.1.1.2 1.6.99.3	Metabolism; Energy metabolism; Oxidative phosphorylation [PATH:ko00190] Metabolism; Global and overview maps; Metabolic pathways [PATH:ko01100] Organismal Systems; Environmental adaptation; Thermogenesis [PATH:ko04714] Organismal Systems; Nervous system; Retrograde endocannabinoid signaling [PATH:ko04723] Human Diseases; Endocrine and metabolic diseases; Non-alcoholic fatty liver disease (NAFLD) …
A2450	91.4	6.9e-102	fme:FOMMEDRAFT_133613	K12861	BCAS2	pre-mRNA-splicing factor SPF27	--	Genetic Information Processing; Transcription; Spliceosome [PATH:ko03040]
A2451	72.1	3.4e-153	fme:FOMMEDRAFT_19571
A2453	93.9	3.5e-38	fme:FOMMEDRAFT_121984	K02978	RP-S27e, RPS27	small subunit ribosomal protein S27e	--	Genetic Information Processing; Translation; Ribosome [PATH:ko03010]
A2454	43.5	3.7e-29	shs:STEHIDRAFT_71653
A2455	83.2	1e-275	fme:FOMMEDRAFT_81600	K06067	HDAC1_2	histone deacetylase 1/2	3.5.1.98	Cellular Processes; Cell growth and death; Cell cycle [PATH:ko04110] Organismal Systems; Aging; Longevity regulating pathway - multiple species [PATH:ko04213] Environmental Information Processing; Signal transduction; Notch signaling pathway [PATH:ko04330] Organismal Systems; Endocrine system; Thyroid hormone signaling pathway [PATH:ko04919] Human Diseases; Neurodegenerative diseases; Huntington …
A2456	61.8	3.9e-75	fme:FOMMEDRAFT_133608
A2457	60	2.1e-84	fme:FOMMEDRAFT_146282
A2458	73.7	1.8e-106	fme:FOMMEDRAFT_140303
A2459	57.4	8.6e-44	fme:FOMMEDRAFT_19565
A2460	81.7	0	fme:FOMMEDRAFT_106917	K06699	PSME4	proteasome activator subunit 4	--	Genetic Information Processing; Folding, sorting and degradation; Proteasome [PATH:ko03050]
A2461	46.4	5.1e-62	cci:CC1G_04424
A2462	85.4	1.3e-178	fme:FOMMEDRAFT_140299	K01012	bioB	biotin synthase	2.8.1.6	Metabolism; Metabolism of cofactors and vitamins; Biotin metabolism [PATH:ko00780] Metabolism; Global and overview maps; Metabolic pathways [PATH:ko01100]
A2463	65.7	1.1e-115	fme:FOMMEDRAFT_19845
A2464	52.9	6.2e-34	fme:FOMMEDRAFT_155423
A2465	43	1e-138	fme:FOMMEDRAFT_140298
A2466	46.6	1.2e-57	fme:FOMMEDRAFT_167512	K20777	EXD2	exonuclease 3'-5' domain-containing protein 2	3.1.11.1
A2467	80	6.4e-175	fme:FOMMEDRAFT_19559	K01183	E3.2.1.14	chitinase	3.2.1.14	Metabolism; Carbohydrate metabolism; Amino sugar and nucleotide sugar metabolism [PATH:ko00520] Metabolism; Global and overview maps; Metabolic pathways [PATH:ko01100]
A2468	94.8	1.1e-183	fme:FOMMEDRAFT_140294	K03097	CSNK2A	casein kinase II subunit alpha	2.7.11.1	Genetic Information Processing; Translation; Ribosome biogenesis in eukaryotes [PATH:ko03008] Environmental Information Processing; Signal transduction; NF-kappa B signaling pathway [PATH:ko04064] Cellular Processes; Transport and catabolism; Mitophagy - animal [PATH:ko04137] Cellular Processes; Transport and catabolism; Mitophagy - yeast [PATH:ko04139] Environmental Information Processing; Signa…
A2469	60.9	2.2e-60	fme:FOMMEDRAFT_70390
A2470	52.4	4.4e-111	shs:STEHIDRAFT_123888	K03686	dnaJ	molecular chaperone DnaJ	--
A2471	80.2	2.4e-242	fme:FOMMEDRAFT_167507
A2472	72.6	3.6e-179	fme:FOMMEDRAFT_19550	K00866	CKI1	choline kinase	2.7.1.32	Metabolism; Lipid metabolism; Glycerophospholipid metabolism [PATH:ko00564] Metabolism; Global and overview maps; Metabolic pathways [PATH:ko01100]
A2473	75.9	0	fme:FOMMEDRAFT_155406
A2474	78.9	3.4e-131	fme:FOMMEDRAFT_122494	K13237	DECR2	peroxisomal 2,4-dienoyl-CoA reductase	1.3.1.34	Cellular Processes; Transport and catabolism; Peroxisome [PATH:ko04146]
A2475	59.6	0	fme:FOMMEDRAFT_167503	K06699	PSME4	proteasome activator subunit 4	--	Genetic Information Processing; Folding, sorting and degradation; Proteasome [PATH:ko03050]
A2476	43.8	8e-116	cci:CC1G_13681	K15255	PIF1	ATP-dependent DNA helicase PIF1	3.6.4.12
A2477	64.5	8.2e-156	fme:FOMMEDRAFT_81868	K20523	SH3YL1	SH3 domain-containing YSC84-like protein 1	--
A2479	45	2.8e-131	tvs:TRAVEDRAFT_62354	K14546	UTP5, WDR43	U3 small nucleolar RNA-associated protein 5	--	Genetic Information Processing; Translation; Ribosome biogenesis in eukaryotes [PATH:ko03008]
A2480	91.7	3e-191	fme:FOMMEDRAFT_106883
A2481	53.6	3.9e-88	fme:FOMMEDRAFT_19535
A2482	82.9	2.2e-195	fme:FOMMEDRAFT_146262
A2483	75.8	0	fme:FOMMEDRAFT_106872
A2484	80.2	2e-246	fme:FOMMEDRAFT_121924	K22832	GAS1	1,3-beta-glucanosyltransferase GAS1	2.4.1.-
A2486	77	0	fme:FOMMEDRAFT_84154	K05841	E2.4.1.173	sterol 3beta-glucosyltransferase	2.4.1.173
A2487	75	1.4e-74	fme:FOMMEDRAFT_84091
A2488	65.3	2.9e-174	fme:FOMMEDRAFT_167489
A2489	68.5	2.6e-150	gtr:GLOTRDRAFT_113547	K20476	RIC1	RAB6A-GEF complex partner protein 1	--
A2491	81	0	fme:FOMMEDRAFT_28004	K11230	SSK2	mitogen-activated protein kinase kinase kinase	2.7.11.25	Environmental Information Processing; Signal transduction; Two-component system [PATH:ko02020] Environmental Information Processing; Signal transduction; MAPK signaling pathway - yeast [PATH:ko04011]
A2492	56.6	4.9e-183	fme:FOMMEDRAFT_133567
A2493	48.3	0	fme:FOMMEDRAFT_106841
A2494	83.4	1.2e-86	fme:FOMMEDRAFT_106840
A2495	69.8	1.4e-213	fme:FOMMEDRAFT_140264	K14779	DDX52, ROK1	ATP-dependent RNA helicase DDX52/ROK1	3.6.4.13
A2497	72	0	fme:FOMMEDRAFT_19850	K01187	malZ	alpha-glucosidase	3.2.1.20	Metabolism; Carbohydrate metabolism; Galactose metabolism [PATH:ko00052] Metabolism; Carbohydrate metabolism; Starch and sucrose metabolism [PATH:ko00500] Metabolism; Global and overview maps; Metabolic pathways [PATH:ko01100]
A2498	73.8	1.4e-80	fme:FOMMEDRAFT_106828	K13577	SLC25A10, DIC	solute carrier family 25 (mitochondrial dicarboxylate transporter), member 10	--	Organismal Systems; Excretory system; Proximal tubule bicarbonate reclamation [PATH:ko04964]
A2499	94	2.3e-229	fme:FOMMEDRAFT_155378	K12812	UAP56, BAT1, SUB2	ATP-dependent RNA helicase UAP56/SUB2	3.6.4.13	Genetic Information Processing; Translation; RNA transport [PATH:ko03013] Genetic Information Processing; Translation; mRNA surveillance pathway [PATH:ko03015] Genetic Information Processing; Transcription; Spliceosome [PATH:ko03040] Human Diseases; Infectious diseases: Viral; Influenza A [PATH:ko05164]
A2500	73.3	0	fme:FOMMEDRAFT_19514
A2501	55.8	4e-152	abv:AGABI2DRAFT114317
A2502	63.8	4.1e-141	fme:FOMMEDRAFT_19512
A2503	83.7	1.4e-235	fme:FOMMEDRAFT_106824	K09831	ERG5, CYP61A	sterol 22-desaturase	1.14.19.41	Metabolism; Lipid metabolism; Steroid biosynthesis [PATH:ko00100] Metabolism; Global and overview maps; Metabolic pathways [PATH:ko01100] Metabolism; Global and overview maps; Biosynthesis of antibiotics [PATH:ko01130]
A2504	65.6	5.3e-110	fme:FOMMEDRAFT_146247
A2505	68.8	3.9e-78	fme:FOMMEDRAFT_121867
A2506	69.5	7.8e-175	fme:FOMMEDRAFT_106810	K11304	TIP60, KAT5, ESA1	histone acetyltransferase HTATIP	2.3.1.48	Human Diseases; Infectious diseases: Viral; Human T-cell leukemia virus 1 infection [PATH:ko05166]
A2507	94.4	4.7e-94	fme:FOMMEDRAFT_155366	K02885	RP-L19e, RPL19	large subunit ribosomal protein L19e	--	Genetic Information Processing; Translation; Ribosome [PATH:ko03010]
A2508	70	1.4e-94	fme:FOMMEDRAFT_146473	K12663	ECH1	Delta3,5-Delta2,4-dienoyl-CoA isomerase	5.3.3.21	Cellular Processes; Transport and catabolism; Peroxisome [PATH:ko04146]
A2509	74.6	1.1e-118	fme:FOMMEDRAFT_82904
A2510	91.3	8.4e-216	fme:FOMMEDRAFT_19504	K12196	VPS4	vacuolar protein-sorting-associated protein 4	--	Cellular Processes; Transport and catabolism; Endocytosis [PATH:ko04144] Cellular Processes; Cell growth and death; Necroptosis [PATH:ko04217]
A2511	73.7	8.3e-201	fme:FOMMEDRAFT_19502	K00641	metX	homoserine O-acetyltransferase/O-succinyltransferase	2.3.1.31 2.3.1.46	Metabolism; Amino acid metabolism; Cysteine and methionine metabolism [PATH:ko00270] Metabolism; Energy metabolism; Sulfur metabolism [PATH:ko00920] Metabolism; Global and overview maps; Metabolic pathways [PATH:ko01100] Metabolism; Global and overview maps; Biosynthesis of secondary metabolites [PATH:ko01110] Metabolism; Global and overview maps; Biosynthesis of antibiotics [PATH:ko01130]
A2512	89.6	0	fme:FOMMEDRAFT_106792	K10413	DYNC1H	dynein heavy chain 1, cytosolic	--	Cellular Processes; Transport and catabolism; Phagosome [PATH:ko04145] Organismal Systems; Excretory system; Vasopressin-regulated water reabsorption [PATH:ko04962] Human Diseases; Infectious diseases: Bacterial; Salmonella infection [PATH:ko05132]
A2513	59.8	9.2e-44	fme:FOMMEDRAFT_27984	K22418	HSD1	11beta/17beta-hydroxysteroid dehydrogenase	1.1.1.146 1.1.1.-
A2514	76	9.3e-21	fme:FOMMEDRAFT_19490
A2515	75.7	2.2e-98	fme:FOMMEDRAFT_19489
A2516	74.6	1.6e-125	fme:FOMMEDRAFT_121835
A2517	80.4	1.1e-263	fme:FOMMEDRAFT_146234	K05906	PCYOX1, FCLY	prenylcysteine oxidase / farnesylcysteine lyase	1.8.3.5 1.8.3.6	Metabolism; Metabolism of terpenoids and polyketides; Terpenoid backbone biosynthesis [PATH:ko00900] Metabolism; Global and overview maps; Biosynthesis of antibiotics [PATH:ko01130]
A2518	80.2	9.9e-229	fme:FOMMEDRAFT_19481	K03320	amt, AMT, MEP	ammonium transporter, Amt family	--
A2520	87.9	1.5e-183	fme:FOMMEDRAFT_19476	K00872	thrB1	homoserine kinase	2.7.1.39	Metabolism; Amino acid metabolism; Glycine, serine and threonine metabolism [PATH:ko00260] Metabolism; Global and overview maps; Metabolic pathways [PATH:ko01100] Metabolism; Global and overview maps; Biosynthesis of secondary metabolites [PATH:ko01110] Metabolism; Global and overview maps; Microbial metabolism in diverse environments [PATH:ko01120] Metabolism; Global and overview maps; Biosynthe…
A2521	82.1	1.3e-152	fme:FOMMEDRAFT_167453	K13346	PEX10	peroxin-10	--	Cellular Processes; Transport and catabolism; Peroxisome [PATH:ko04146]
A2522	54.8	1.6e-26	cci:CC1G_13677	K11097	SNRPE, SME	small nuclear ribonucleoprotein E	--	Genetic Information Processing; Transcription; Spliceosome [PATH:ko03040]
A2523	90.2	0	fme:FOMMEDRAFT_121816	K10413	DYNC1H	dynein heavy chain 1, cytosolic	--	Cellular Processes; Transport and catabolism; Phagosome [PATH:ko04145] Organismal Systems; Excretory system; Vasopressin-regulated water reabsorption [PATH:ko04962] Human Diseases; Infectious diseases: Bacterial; Salmonella infection [PATH:ko05132]
A2524	64.6	1.1e-23	fme:FOMMEDRAFT_106762
A2525	78.9	2.4e-91	fme:FOMMEDRAFT_83258	K00799	GST, gst	glutathione S-transferase	2.5.1.18	Metabolism; Metabolism of other amino acids; Glutathione metabolism [PATH:ko00480] Metabolism; Xenobiotics biodegradation and metabolism; Metabolism of xenobiotics by cytochrome P450 [PATH:ko00980] Metabolism; Xenobiotics biodegradation and metabolism; Drug metabolism - cytochrome P450 [PATH:ko00982] Metabolism; Xenobiotics biodegradation and metabolism; Drug metabolism - other enzymes [PATH:ko00…
A2526	65.3	2.2e-297	fme:FOMMEDRAFT_167449	K20474	RINT1, TIP20	RAD50-interacting protein 1	--
A2527	86	0	fme:FOMMEDRAFT_106750	K15628	PXA	ATP-binding cassette, subfamily D (ALD), peroxisomal long-chain fatty acid import protein	--	Environmental Information Processing; Membrane transport; ABC transporters [PATH:ko02010] Cellular Processes; Transport and catabolism; Peroxisome [PATH:ko04146]
A2528	78.3	1.4e-247	fme:FOMMEDRAFT_155333	K00974	cca	tRNA nucleotidyltransferase (CCA-adding enzyme)	2.7.7.72 3.1.3.- 3.1.4.-	Genetic Information Processing; Translation; RNA transport [PATH:ko03013]
A2529	72.5	1.1e-55	fme:FOMMEDRAFT_140235	K02266	COX6A	cytochrome c oxidase subunit 6a	--	Metabolism; Energy metabolism; Oxidative phosphorylation [PATH:ko00190] Metabolism; Global and overview maps; Metabolic pathways [PATH:ko01100] Organismal Systems; Circulatory system; Cardiac muscle contraction [PATH:ko04260] Organismal Systems; Environmental adaptation; Thermogenesis [PATH:ko04714] Human Diseases; Endocrine and metabolic diseases; Non-alcoholic fatty liver disease (NAFLD) [PATH:…
A2530	58.1	2.3e-176	fme:FOMMEDRAFT_146471	K08794	CAMK1	calcium/calmodulin-dependent protein kinase I	2.7.11.17	Organismal Systems; Endocrine system; Oxytocin signaling pathway [PATH:ko04921] Organismal Systems; Endocrine system; Aldosterone synthesis and secretion [PATH:ko04925]
A2532	59.9	4.1e-52	fme:FOMMEDRAFT_106736	K14654	RIB7, arfC	2,5-diamino-6-(ribosylamino)-4(3H)-pyrimidinone 5'-phosphate reductase	1.1.1.302	Metabolism; Metabolism of cofactors and vitamins; Riboflavin metabolism [PATH:ko00740] Metabolism; Global and overview maps; Metabolic pathways [PATH:ko01100]
A2533	58	3.7e-276	fme:FOMMEDRAFT_167441	K17987	NBR1	next to BRCA1 gene 1 protein	--	Cellular Processes; Transport and catabolism; Mitophagy - animal [PATH:ko04137]
A2535	75.1	2.4e-284	fme:FOMMEDRAFT_133525
A2536	70.4	0	fme:FOMMEDRAFT_167437	K13950	pabAB	para-aminobenzoate synthetase	2.6.1.85	Metabolism; Metabolism of cofactors and vitamins; Folate biosynthesis [PATH:ko00790]
A2537	79.1	6.6e-80	fme:FOMMEDRAFT_121777	K10579	UBE2M, UBC12	ubiquitin-conjugating enzyme E2 M	--	Genetic Information Processing; Folding, sorting and degradation; Ubiquitin mediated proteolysis [PATH:ko04120]
A2538	80.4	4.1e-168	fme:FOMMEDRAFT_106724
A2539	83.8	5e-107	fme:FOMMEDRAFT_106721
A2540	55.6	1.2e-85	fme:FOMMEDRAFT_106719	K14849	RRP1	ribosomal RNA-processing protein 1	--
A2541	54.7	1.1e-87	lbc:LACBIDRAFT_324430
A2542	68.7	6.5e-224	fme:FOMMEDRAFT_167433
A2543	66.9	4.8e-222	fme:FOMMEDRAFT_133514
A2544	73.6	8.2e-298	fme:FOMMEDRAFT_121761
A2545	88.5	3.2e-158	fme:FOMMEDRAFT_106706	K01507	ppa	inorganic pyrophosphatase	3.6.1.1	Metabolism; Energy metabolism; Oxidative phosphorylation [PATH:ko00190]
A2546	74.3	0	fme:FOMMEDRAFT_140221	K18725	POM152	nucleoporin POM152	--
A2547	84.8	6.4e-208	fme:FOMMEDRAFT_121754	K21618	DLD3	(R)-2-hydroxyglutarate---pyruvate transhydrogenase	1.1.99.40	Metabolism; Carbohydrate metabolism; Pyruvate metabolism [PATH:ko00620]
A2548	81.7	1.7e-194	fme:FOMMEDRAFT_106696	K08818	CDC2L	cell division cycle 2-like	2.7.11.22
A2549	69.5	1.7e-37	fme:FOMMEDRAFT_146208
A2550	53.3	3.8e-44	fme:FOMMEDRAFT_155309	K03671	trxA	thioredoxin 1	--	Organismal Systems; Immune system; NOD-like receptor signaling pathway [PATH:ko04621] Human Diseases; Cardiovascular diseases; Fluid shear stress and atherosclerosis [PATH:ko05418]
A2551	73.3	3.7e-218	fme:FOMMEDRAFT_19453	K11771	SWI1, ADR6	SWI/SNF chromatin-remodeling complex subunit SWI1	--
A2554	69.3	1.8e-247	fme:FOMMEDRAFT_35956
A2555	89.4	3.1e-117	fme:FOMMEDRAFT_121735	K07889	RAB5C	Ras-related protein Rab-5C	--	Environmental Information Processing; Signal transduction; Ras signaling pathway [PATH:ko04014] Cellular Processes; Transport and catabolism; Endocytosis [PATH:ko04144] Cellular Processes; Transport and catabolism; Phagosome [PATH:ko04145] Organismal Systems; Excretory system; Vasopressin-regulated water reabsorption [PATH:ko04962] Human Diseases; Infectious diseases: Parasitic; Amoebiasis [PATH:…
A2556	72.8	1.8e-108	fme:FOMMEDRAFT_146203	K14721	RPC5, POLR3E	DNA-directed RNA polymerase III subunit RPC5	--	Metabolism; Nucleotide metabolism; Purine metabolism [PATH:ko00230] Metabolism; Nucleotide metabolism; Pyrimidine metabolism [PATH:ko00240] Genetic Information Processing; Transcription; RNA polymerase [PATH:ko03020] Organismal Systems; Immune system; Cytosolic DNA-sensing pathway [PATH:ko04623]
A2557	54.7	1.6e-138	fme:FOMMEDRAFT_167420
A2558	76.1	1.1e-79	fme:FOMMEDRAFT_106680	K18532	AK6, FAP7	adenylate kinase	2.7.4.3	Metabolism; Nucleotide metabolism; Purine metabolism [PATH:ko00230] Metabolism; Global and overview maps; Metabolic pathways [PATH:ko01100] Metabolism; Global and overview maps; Biosynthesis of secondary metabolites [PATH:ko01110] Metabolism; Global and overview maps; Biosynthesis of antibiotics [PATH:ko01130] Genetic Information Processing; Translation; Ribosome biogenesis in eukaryotes [PATH:ko…
A2559	70.5	7.1e-95	fme:FOMMEDRAFT_146200
A2560	68.4	1.8e-120	dsq:DICSQDRAFT_151059	K06634	CCNH	cyclin H	--	Genetic Information Processing; Transcription; Basal transcription factors [PATH:ko03022] Genetic Information Processing; Replication and repair; Nucleotide excision repair [PATH:ko03420] Cellular Processes; Cell growth and death; Cell cycle [PATH:ko04110]
A2561	58.6	3.1e-187	gtr:GLOTRDRAFT_135438
A2562	69.9	2.8e-213	fme:FOMMEDRAFT_146199
A2566	73.6	2.2e-80	fme:FOMMEDRAFT_83725
A2567	63.1	7.8e-196	fme:FOMMEDRAFT_106670
A2568	41.9	5.3e-112	fme:FOMMEDRAFT_155294
A2569	80	1.2e-156	fme:FOMMEDRAFT_155293	K04371	ERK, MAPK1_3	mitogen-activated protein kinase 1/3	2.7.11.24	Human Diseases; Drug resistance: Antineoplastic; EGFR tyrosine kinase inhibitor resistance [PATH:ko01521] Human Diseases; Drug resistance: Antineoplastic; Endocrine resistance [PATH:ko01522] Human Diseases; Drug resistance: Antineoplastic; Platinum drug resistance [PATH:ko01524] Environmental Information Processing; Signal transduction; MAPK signaling pathway [PATH:ko04010] Environmental Informat…
A2570	65.8	8.2e-119	fme:FOMMEDRAFT_106669
A2571	80.3	0	fme:FOMMEDRAFT_106664	K03032	PSMD1, RPN2	26S proteasome regulatory subunit N2	--	Genetic Information Processing; Folding, sorting and degradation; Proteasome [PATH:ko03050] Human Diseases; Infectious diseases: Viral; Epstein-Barr virus infection [PATH:ko05169]
A2572	51.6	1.8e-105	fme:FOMMEDRAFT_155289
A2573	80.3	5.1e-170	fme:FOMMEDRAFT_155287	K19708	PTC6, AUP1	protein phosphatase PTC6	3.1.3.16 3.1.3.43	Cellular Processes; Transport and catabolism; Mitophagy - yeast [PATH:ko04139]
A2575	78.7	6.7e-261	fme:FOMMEDRAFT_83566	K00681	ggt	gamma-glutamyltranspeptidase / glutathione hydrolase	2.3.2.2 3.4.19.13	Metabolism; Metabolism of other amino acids; Taurine and hypotaurine metabolism [PATH:ko00430] Metabolism; Metabolism of other amino acids; Cyanoamino acid metabolism [PATH:ko00460] Metabolism; Metabolism of other amino acids; Glutathione metabolism [PATH:ko00480] Metabolism; Global and overview maps; Metabolic pathways [PATH:ko01100]
A2576	78.9	8.1e-141	fme:FOMMEDRAFT_140202
A2577	82.4	6.6e-246	fme:FOMMEDRAFT_106654
A2578	43.1	9e-67	fme:FOMMEDRAFT_127219
A2579	55.1	7.8e-60	fme:FOMMEDRAFT_106649
A2580	79.4	8.5e-159	fme:FOMMEDRAFT_106647	K00326	E1.6.2.2	cytochrome-b5 reductase	1.6.2.2	Metabolism; Carbohydrate metabolism; Amino sugar and nucleotide sugar metabolism [PATH:ko00520]
A2582	73.2	3.1e-115	fme:FOMMEDRAFT_106643
A2583	69.2	0	fme:FOMMEDRAFT_155278
A2584	56.8	1.8e-41	fme:FOMMEDRAFT_155276
A2585	43.7	1.1e-94	adl:AURDEDRAFT_77607
A2586	65.1	7.3e-261	fme:FOMMEDRAFT_19435
A2587	96.1	2.5e-160	mtm:MYCTH_2315548	K08770	UBC	ubiquitin C	--	Organismal Systems; Endocrine system; PPAR signaling pathway [PATH:ko03320]
A2588	59.9	4e-31	fme:FOMMEDRAFT_121682	K14963	WDR5, SWD3, CPS30	COMPASS component SWD3	--	Human Diseases; Endocrine and metabolic diseases; Cushing syndrome [PATH:ko04934]
A2589	83.7	7e-109	fme:FOMMEDRAFT_155269	K15028	EIF3K	translation initiation factor 3 subunit K	--
A2590	63.1	2.5e-66	fme:FOMMEDRAFT_82137	K15015	SLC32A, VGAT	solute carrier family 32 (vesicular inhibitory amino acid transporter)	--	Organismal Systems; Nervous system; Synaptic vesicle cycle [PATH:ko04721] Organismal Systems; Nervous system; Retrograde endocannabinoid signaling [PATH:ko04723] Organismal Systems; Nervous system; GABAergic synapse [PATH:ko04727] Human Diseases; Substance dependence; Morphine addiction [PATH:ko05032] Human Diseases; Substance dependence; Nicotine addiction [PATH:ko05033]
A2591	72.3	0	fme:FOMMEDRAFT_140191
A2592	53	5.2e-101	fme:FOMMEDRAFT_167393
A2593	43.7	2.3e-260	tvs:TRAVEDRAFT_139911
A2594	49.4	2.1e-176	tvs:TRAVEDRAFT_139911
A2595	49.2	1.9e-71	sla:SERLADRAFT_356614
A2597	71.9	9e-240	fme:FOMMEDRAFT_106624	K14843	PES1, NOP7	pescadillo	--
A2598	85.6	3.5e-43	gtr:GLOTRDRAFT_53411	K11096	SNRPD2, SMD2	small nuclear ribonucleoprotein D2	--	Genetic Information Processing; Transcription; Spliceosome [PATH:ko03040]
A2599	81.9	1.3e-211	fme:FOMMEDRAFT_140186	K18106	GAAA	D-galacturonate reductase	1.1.1.-	Metabolism; Carbohydrate metabolism; Pentose and glucuronate interconversions [PATH:ko00040] Metabolism; Global and overview maps; Metabolic pathways [PATH:ko01100]
A2600	84	1.8e-213	fme:FOMMEDRAFT_82953
A2601	54.7	9.5e-309	fme:FOMMEDRAFT_146175
A2602	54.8	4.7e-176	fme:FOMMEDRAFT_155258
A2603	89	7.3e-74	fme:FOMMEDRAFT_133467	K02949	RP-S11e, RPS11	small subunit ribosomal protein S11e	--	Genetic Information Processing; Translation; Ribosome [PATH:ko03010]
A2604	79.3	8.5e-217	fme:FOMMEDRAFT_133466	K06269	PPP1C	serine/threonine-protein phosphatase PP1 catalytic subunit	3.1.3.16	Genetic Information Processing; Translation; mRNA surveillance pathway [PATH:ko03015] Environmental Information Processing; Signal transduction; cGMP-PKG signaling pathway [PATH:ko04022] Environmental Information Processing; Signal transduction; cAMP signaling pathway [PATH:ko04024] Cellular Processes; Cell growth and death; Meiosis - yeast [PATH:ko04113] Cellular Processes; Cell growth and death…
A2606	95.4	1e-30	fme:FOMMEDRAFT_133465	K22138	MPC1	mitochondrial pyruvate carrier 1	--
A2608	55.6	5e-100	mpr:MPER_13072
A2609	79.2	0	fme:FOMMEDRAFT_155252	K10747	LIG1	DNA ligase 1	6.5.1.1 6.5.1.6 6.5.1.7	Genetic Information Processing; Replication and repair; DNA replication [PATH:ko03030] Genetic Information Processing; Replication and repair; Base excision repair [PATH:ko03410] Genetic Information Processing; Replication and repair; Nucleotide excision repair [PATH:ko03420] Genetic Information Processing; Replication and repair; Mismatch repair [PATH:ko03430]
A2610	69.4	3.4e-149	fme:FOMMEDRAFT_106598
A2611	63.5	3.8e-71	fme:FOMMEDRAFT_140179	K00287	DHFR, folA	dihydrofolate reductase	1.5.1.3	Metabolism; Metabolism of cofactors and vitamins; One carbon pool by folate [PATH:ko00670] Metabolism; Metabolism of cofactors and vitamins; Folate biosynthesis [PATH:ko00790] Metabolism; Global and overview maps; Metabolic pathways [PATH:ko01100] Human Diseases; Drug resistance: Antineoplastic; Antifolate resistance [PATH:ko01523]
A2612	64.2	5.9e-110	fme:FOMMEDRAFT_106595
A2613	56.8	3.5e-93	cput:CONPUDRAFT_95569
A2614	57.7	6.7e-86	fme:FOMMEDRAFT_27899
A2615	76.4	5.1e-275	fme:FOMMEDRAFT_121644
A2616	73.3	4e-145	fme:FOMMEDRAFT_140176
A2617	69.2	3.5e-85	fme:FOMMEDRAFT_140175	K12795	SUGT1, SGT1	suppressor of G2 allele of SKP1	--	Organismal Systems; Immune system; NOD-like receptor signaling pathway [PATH:ko04621] Organismal Systems; Environmental adaptation; Plant-pathogen interaction [PATH:ko04626]
A2620	88	7.8e-94	fme:FOMMEDRAFT_19409
A2621	75.7	9.6e-145	fme:FOMMEDRAFT_106577
A2622	71.3	1.8e-177	fme:FOMMEDRAFT_82543	K13091	RBM39, RNPC2	RNA-binding protein 39	--
A2623	79.9	1.8e-138	fme:FOMMEDRAFT_19403
A2624	80.4	4.6e-80	fme:FOMMEDRAFT_81776	K18337	LRA1	L-rhamnose 1-dehydrogenase	1.1.1.378 1.1.1.377 1.1.1.173	Metabolism; Carbohydrate metabolism; Fructose and mannose metabolism [PATH:ko00051] Metabolism; Global and overview maps; Microbial metabolism in diverse environments [PATH:ko01120]
A2625	91.9	1.5e-144	fme:FOMMEDRAFT_19402	K18802	DUG3	glutamine amidotransferase	--
A2626	89.1	2.2e-285	fme:FOMMEDRAFT_121613	K01836	PGM3	phosphoacetylglucosamine mutase	5.4.2.3	Metabolism; Carbohydrate metabolism; Amino sugar and nucleotide sugar metabolism [PATH:ko00520] Metabolism; Global and overview maps; Metabolic pathways [PATH:ko01100] Metabolism; Global and overview maps; Biosynthesis of antibiotics [PATH:ko01130]
A2627	76.9	2.5e-123	fme:FOMMEDRAFT_121611	K15296	NAPA, SNAPA, SEC17	alpha-soluble NSF attachment protein	--	Cellular Processes; Transport and catabolism; Autophagy - yeast [PATH:ko04138] Organismal Systems; Nervous system; Synaptic vesicle cycle [PATH:ko04721]
A2628	61.6	1.4e-89	fme:FOMMEDRAFT_82745	K14795	RRP36	ribosomal RNA-processing protein 36	--
A2629	41.7	1.1e-59	mrr:Moror_17202	K16073	ALR, MNR	magnesium transporter	--
A2630	41	1.1e-125	adl:AURDEDRAFT_77607
A2633	85.1	9.9e-90	fme:FOMMEDRAFT_155217	K02873	RP-L13e, RPL13	large subunit ribosomal protein L13e	--	Genetic Information Processing; Translation; Ribosome [PATH:ko03010]
A2634	73.6	7.3e-249	fme:FOMMEDRAFT_140156	K13076	SLD	sphingolipid 8-(E)-desaturase	1.14.19.18
A2635	72.5	6.3e-162	fme:FOMMEDRAFT_155219
A2636	82.7	9.9e-270	fme:FOMMEDRAFT_81639	K01663	HIS7	imidazole glycerol-phosphate synthase	4.3.2.10	Metabolism; Amino acid metabolism; Histidine metabolism [PATH:ko00340] Metabolism; Global and overview maps; Metabolic pathways [PATH:ko01100] Metabolism; Global and overview maps; Biosynthesis of secondary metabolites [PATH:ko01110] Metabolism; Global and overview maps; Biosynthesis of amino acids [PATH:ko01230]
A2637	85.9	1.5e-220	fme:FOMMEDRAFT_106546	K00058	serA, PHGDH	D-3-phosphoglycerate dehydrogenase / 2-oxoglutarate reductase	1.1.1.95 1.1.1.399	Metabolism; Amino acid metabolism; Glycine, serine and threonine metabolism [PATH:ko00260] Metabolism; Energy metabolism; Methane metabolism [PATH:ko00680] Metabolism; Global and overview maps; Metabolic pathways [PATH:ko01100] Metabolism; Global and overview maps; Microbial metabolism in diverse environments [PATH:ko01120] Metabolism; Global and overview maps; Biosynthesis of antibiotics [PATH:k…
A2638	71.3	4e-95	fme:FOMMEDRAFT_140159
A2639	56.9	2.5e-62	fme:FOMMEDRAFT_146155
A2640	82.9	9.4e-198	fme:FOMMEDRAFT_106537
A2641	40.3	6.6e-97	mrr:Moror_11569
A2643	87.9	9.5e-160	mrr:Moror_17188	K04482	RAD51	DNA repair protein RAD51	--	Genetic Information Processing; Replication and repair; Homologous recombination [PATH:ko03440] Genetic Information Processing; Replication and repair; Fanconi anemia pathway [PATH:ko03460] Human Diseases; Cancers: Overview; Pathways in cancer [PATH:ko05200] Human Diseases; Cancers: Specific types; Pancreatic cancer [PATH:ko05212]
A2644	76	4.2e-123	fme:FOMMEDRAFT_106532	K02926	RP-L4, MRPL4, rplD	large subunit ribosomal protein L4	--	Genetic Information Processing; Translation; Ribosome [PATH:ko03010]
A2645	87.8	3e-62	fme:FOMMEDRAFT_19389	K02960	RP-S16e, RPS16	small subunit ribosomal protein S16e	--	Genetic Information Processing; Translation; Ribosome [PATH:ko03010]
A2648	92.9	5.3e-164	fme:FOMMEDRAFT_106526	K05863	SLC25A4S, ANT	solute carrier family 25 (mitochondrial adenine nucleotide translocator), member 4/5/6/31	--	Environmental Information Processing; Signal transduction; Calcium signaling pathway [PATH:ko04020] Environmental Information Processing; Signal transduction; cGMP-PKG signaling pathway [PATH:ko04022] Cellular Processes; Cell growth and death; Necroptosis [PATH:ko04217] Cellular Processes; Cell growth and death; Cellular senescence [PATH:ko04218] Human Diseases; Neurodegenerative diseases; Parkin…
A2649	57.6	7e-204	fme:FOMMEDRAFT_155211	K04706	PIAS1	E3 SUMO-protein ligase PIAS1	--	Genetic Information Processing; Folding, sorting and degradation; Ubiquitin mediated proteolysis [PATH:ko04120] Environmental Information Processing; Signal transduction; JAK-STAT signaling pathway [PATH:ko04630] Human Diseases; Infectious diseases: Viral; Hepatitis C [PATH:ko05160]
A2650	82.7	1.3e-83	fme:FOMMEDRAFT_140147
A2651	79.7	2.7e-237	fme:FOMMEDRAFT_83343	K17677	IRC3	ATP-dependent helicase IRC3	3.6.4.-
A2653	74.3	0	fme:FOMMEDRAFT_133422	K16330	K16330	pseudouridylate synthase / pseudouridine kinase	4.2.1.70 2.7.1.83	Metabolism; Nucleotide metabolism; Pyrimidine metabolism [PATH:ko00240]
A2655	66	4.1e-220	fme:FOMMEDRAFT_121565
A2656	79.3	6.9e-68	fme:FOMMEDRAFT_19377
A2657	80.3	2e-243	fme:FOMMEDRAFT_146141	K00140	mmsA, iolA, ALDH6A1	malonate-semialdehyde dehydrogenase (acetylating) / methylmalonate-semialdehyde dehydrogenase	1.2.1.18 1.2.1.27	Metabolism; Amino acid metabolism; Valine, leucine and isoleucine degradation [PATH:ko00280] Metabolism; Metabolism of other amino acids; beta-Alanine metabolism [PATH:ko00410] Metabolism; Carbohydrate metabolism; Inositol phosphate metabolism [PATH:ko00562] Metabolism; Carbohydrate metabolism; Propanoate metabolism [PATH:ko00640] Metabolism; Global and overview maps; Metabolic pathways [PATH:ko0…
A2658	57.9	3.1e-86	fme:FOMMEDRAFT_133416
A2659	62.7	0	fme:FOMMEDRAFT_106503	K20305	TRAPPC8, TRS85	trafficking protein particle complex subunit 8	--
A2660	41.4	6.3e-29	fme:FOMMEDRAFT_19372
A2661	47.4	6.5e-30	wse:WALSEDRAFT_33885
A2662	59.6	4.7e-59	hir:HETIRDRAFT_166472
A2663	43.4	2e-176	pco:PHACADRAFT_58702
A2664	62.8	1.5e-64	fme:FOMMEDRAFT_83219
A2665	48.2	3.8e-35	sla:SERLADRAFT_455231
A2666	74.3	4.1e-61	fme:FOMMEDRAFT_121548	K22315	SHB17	sedoheptulose-bisphosphatase	3.1.3.37
A2667	83.2	0	fme:FOMMEDRAFT_133407	K20181	VPS18, PEP3	vacuolar protein sorting-associated protein 18	--	Cellular Processes; Transport and catabolism; Autophagy - yeast [PATH:ko04138]
A2668	70.5	0	fme:FOMMEDRAFT_167339	K20473	NBAS	neuroblastoma-amplified sequence	--
A2669	53.6	1.1e-144	fme:FOMMEDRAFT_167337
A2670	91.8	5.3e-137	fme:FOMMEDRAFT_19368
A2671	62	0	fme:FOMMEDRAFT_167333
A2672	90.4	3.1e-86	cci:CC1G_01723	K07565	NIP7	60S ribosome subunit biogenesis protein NIP7	--
A2673	57	8.9e-148	scm:SCHCODRAFT_13397
A2675	84.6	0	fme:FOMMEDRAFT_121525	K08956	AFG3	AFG3 family protein	3.4.24.-
A2676	78.4	1.8e-127	fme:FOMMEDRAFT_146129	K11240	MSG5	tyrosine-protein phosphatase MSG5	3.1.3.48	Environmental Information Processing; Signal transduction; MAPK signaling pathway - yeast [PATH:ko04011]
A2677	76.3	5.2e-223	fme:FOMMEDRAFT_82576
A2678	68.2	4.1e-179	fme:FOMMEDRAFT_106460
A2679	78.7	2.2e-161	fme:FOMMEDRAFT_133388	K08502	VAM7	regulator of vacuolar morphogenesis	--	Genetic Information Processing; Folding, sorting and degradation; SNARE interactions in vesicular transport [PATH:ko04130] Cellular Processes; Transport and catabolism; Autophagy - yeast [PATH:ko04138]
A2681	65.9	1.9e-49	fme:FOMMEDRAFT_167322
A2682	70.2	4.5e-69	fme:FOMMEDRAFT_133385
A2683	79.7	9.1e-54	fme:FOMMEDRAFT_121504	K19054	FXN	frataxin	1.16.3.1	Metabolism; Metabolism of cofactors and vitamins; Porphyrin and chlorophyll metabolism [PATH:ko00860]
A2685	52.2	6.1e-21	cci:CC1G_01715	K04798	pfdB, PFDN6	prefoldin beta subunit	--
A2686	58.5	0	gtr:GLOTRDRAFT_32793
A2687	53.3	0	fme:FOMMEDRAFT_27841	K14635	MPH1	ATP-dependent DNA helicase MPH1	3.6.4.12
A2688	70.6	1e-105	fme:FOMMEDRAFT_140113
A2689	71.2	1.5e-68	fme:FOMMEDRAFT_167312
A2690	72.3	8.2e-85	fme:FOMMEDRAFT_82547
A2691	85.3	1.2e-129	fme:FOMMEDRAFT_106440	K01057	PGLS, pgl, devB	6-phosphogluconolactonase	3.1.1.31	Metabolism; Carbohydrate metabolism; Pentose phosphate pathway [PATH:ko00030] Metabolism; Global and overview maps; Metabolic pathways [PATH:ko01100] Metabolism; Global and overview maps; Biosynthesis of secondary metabolites [PATH:ko01110] Metabolism; Global and overview maps; Microbial metabolism in diverse environments [PATH:ko01120] Metabolism; Global and overview maps; Biosynthesis of antibi…
A2692	81.8	1.8e-189	fme:FOMMEDRAFT_140109	K00826	E2.6.1.42, ilvE	branched-chain amino acid aminotransferase	2.6.1.42	Metabolism; Amino acid metabolism; Cysteine and methionine metabolism [PATH:ko00270] Metabolism; Amino acid metabolism; Valine, leucine and isoleucine degradation [PATH:ko00280] Metabolism; Amino acid metabolism; Valine, leucine and isoleucine biosynthesis [PATH:ko00290] Metabolism; Metabolism of cofactors and vitamins; Pantothenate and CoA biosynthesis [PATH:ko00770] Metabolism; Global and overv…
A2693	92.1	1.2e-103	adl:AURDEDRAFT_50434	K07897	RAB7A	Ras-related protein Rab-7A	--	Cellular Processes; Transport and catabolism; Mitophagy - animal [PATH:ko04137] Cellular Processes; Transport and catabolism; Autophagy - yeast [PATH:ko04138] Cellular Processes; Transport and catabolism; Autophagy - animal [PATH:ko04140] Cellular Processes; Transport and catabolism; Endocytosis [PATH:ko04144] Cellular Processes; Transport and catabolism; Phagosome [PATH:ko04145] Human Diseases; …
A2694	86.9	2.2e-121	fme:FOMMEDRAFT_146111	K17890	ATG16L1	autophagy-related protein 16-1	--	Cellular Processes; Transport and catabolism; Autophagy - other [PATH:ko04136] Cellular Processes; Transport and catabolism; Autophagy - yeast [PATH:ko04138] Cellular Processes; Transport and catabolism; Autophagy - animal [PATH:ko04140] Organismal Systems; Immune system; NOD-like receptor signaling pathway [PATH:ko04621]
A2695	88.5	1.4e-194	fme:FOMMEDRAFT_133373	K13201	TIA1, TIAL1	nucleolysin TIA-1/TIAR	--
A2697	87.8	7.4e-125	fme:FOMMEDRAFT_133372	K17080	PHB1	prohibitin 1	--
A2698	71.2	2.9e-150	fme:FOMMEDRAFT_187156	K05349	bglX	beta-glucosidase	3.2.1.21	Metabolism; Metabolism of other amino acids; Cyanoamino acid metabolism [PATH:ko00460] Metabolism; Carbohydrate metabolism; Starch and sucrose metabolism [PATH:ko00500] Metabolism; Biosynthesis of other secondary metabolites; Phenylpropanoid biosynthesis [PATH:ko00940] Metabolism; Global and overview maps; Metabolic pathways [PATH:ko01100] Metabolism; Global and overview maps; Biosynthesis of sec…
A2699	70	4.6e-182	fme:FOMMEDRAFT_121479	K20463	OSBPL3_6_7, ORP3_6_7	oxysterol-binding protein-related protein 3/6/7	--
A2700	84.5	0	fme:FOMMEDRAFT_106423	K19998	SCFD1, SLY1	sec1 family domain-containing protein 1	--
A2701	70	9.7e-96	fme:FOMMEDRAFT_167300	K12199	VTA1, LIP5	vacuolar protein sorting-associated protein VTA1	--	Cellular Processes; Transport and catabolism; Endocytosis [PATH:ko04144]
A2702	71.7	0	fme:FOMMEDRAFT_106418	K21989	TMEM63	calcium permeable stress-gated cation channel	--
A2703	86	1.2e-104	fme:FOMMEDRAFT_83110
A2704	85.2	6.1e-170	lbc:LACBIDRAFT_300853	K16945	CDC11	cell division control protein 11	--
A2705	73.3	0	fme:FOMMEDRAFT_106414
A2706	50.2	1.6e-233	gtr:GLOTRDRAFT_139356	K01192	E3.2.1.25, MANBA, manB	beta-mannosidase	3.2.1.25	Metabolism; Glycan biosynthesis and metabolism; Other glycan degradation [PATH:ko00511] Cellular Processes; Transport and catabolism; Lysosome [PATH:ko04142]
A2707	72.1	4.6e-150	fme:FOMMEDRAFT_83416	K19944	TBC1D10	TBC1 domain family member 10	--
A2708	64.7	3.1e-65	tvs:TRAVEDRAFT_79719	K14773	UTP23	U3 small nucleolar RNA-associated protein 23	--
A2709	87.7	0	fme:FOMMEDRAFT_121461	K17450	ACO2	homoaconitase	4.2.1.-	Metabolism; Amino acid metabolism; Lysine biosynthesis [PATH:ko00300] Metabolism; Global and overview maps; Metabolic pathways [PATH:ko01100] Metabolism; Global and overview maps; Microbial metabolism in diverse environments [PATH:ko01120] Metabolism; Global and overview maps; Biosynthesis of antibiotics [PATH:ko01130] Metabolism; Global and overview maps; 2-Oxocarboxylic acid metabolism [PATH:ko…
A2710	90.1	3.7e-260	fme:FOMMEDRAFT_83239	K00033	PGD, gnd, gntZ	6-phosphogluconate dehydrogenase	1.1.1.44 1.1.1.343	Metabolism; Carbohydrate metabolism; Pentose phosphate pathway [PATH:ko00030] Metabolism; Metabolism of other amino acids; Glutathione metabolism [PATH:ko00480] Metabolism; Global and overview maps; Metabolic pathways [PATH:ko01100] Metabolism; Global and overview maps; Biosynthesis of secondary metabolites [PATH:ko01110] Metabolism; Global and overview maps; Microbial metabolism in diverse envir…
A2711	78.1	3.6e-35	fme:FOMMEDRAFT_19325
A2713	65.9	0	fme:FOMMEDRAFT_106390	K14312	NUP155, NUP170, NUP157	nuclear pore complex protein Nup155	--	Genetic Information Processing; Translation; RNA transport [PATH:ko03013]
A2714	94.5	5e-60	fme:FOMMEDRAFT_83902	K12845	SNU13, NHP2L	U4/U6 small nuclear ribonucleoprotein SNU13	--	Genetic Information Processing; Translation; Ribosome biogenesis in eukaryotes [PATH:ko03008] Genetic Information Processing; Transcription; Spliceosome [PATH:ko03040]
A2715	53.9	1.4e-38	fme:FOMMEDRAFT_155118
A2717	70	6.7e-201	fme:FOMMEDRAFT_140083
A2718	73.6	0	fme:FOMMEDRAFT_107452	K14338	cypD_E, CYP102A2_3	cytochrome P450 / NADPH-cytochrome P450 reductase	1.14.14.1 1.6.2.4	Metabolism; Lipid metabolism; Fatty acid degradation [PATH:ko00071] Metabolism; Amino acid metabolism; Tryptophan metabolism [PATH:ko00380] Metabolism; Xenobiotics biodegradation and metabolism; Aminobenzoate degradation [PATH:ko00627] Metabolism; Global and overview maps; Microbial metabolism in diverse environments [PATH:ko01120]
A2720	62.1	5.2e-67	fme:FOMMEDRAFT_106372
A2721	46.2	2.2e-65	fme:FOMMEDRAFT_106370
A2722	65.9	4.8e-127	fme:FOMMEDRAFT_106367	K03860	PIGQ, GPI1	phosphatidylinositol glycan, class Q	--	Metabolism; Glycan biosynthesis and metabolism; Glycosylphosphatidylinositol (GPI)-anchor biosynthesis [PATH:ko00563] Metabolism; Global and overview maps; Metabolic pathways [PATH:ko01100]
A2724	68.5	2.2e-161	fme:FOMMEDRAFT_146087
A2725	69.2	4.8e-64	fme:FOMMEDRAFT_83162
A2726	81.8	7.6e-150	fme:FOMMEDRAFT_140077
A2727	93.8	6.6e-229	fme:FOMMEDRAFT_140075	K16944	SEPT7, CDC3	septin 7	--
A2728	47.8	1.3e-253	fme:FOMMEDRAFT_27803
A2729	76.5	1.1e-11	cput:CONPUDRAFT_149205
A2730	58.8	5.6e-128	fme:FOMMEDRAFT_107413	K08794	CAMK1	calcium/calmodulin-dependent protein kinase I	2.7.11.17	Organismal Systems; Endocrine system; Oxytocin signaling pathway [PATH:ko04921] Organismal Systems; Endocrine system; Aldosterone synthesis and secretion [PATH:ko04925]
A2731	87.9	1.5e-74	fme:FOMMEDRAFT_83492	K03016	RPB8, POLR2H	DNA-directed RNA polymerases I, II, and III subunit RPABC3	--	Metabolism; Nucleotide metabolism; Purine metabolism [PATH:ko00230] Metabolism; Nucleotide metabolism; Pyrimidine metabolism [PATH:ko00240] Metabolism; Global and overview maps; Metabolic pathways [PATH:ko01100] Genetic Information Processing; Transcription; RNA polymerase [PATH:ko03020] Organismal Systems; Immune system; Cytosolic DNA-sensing pathway [PATH:ko04623] Human Diseases; Neurodegenerat…
A2732	81.6	2.4e-121	fme:FOMMEDRAFT_167266	K17764	MMM1	maintenance of mitochondrial morphology protein 1	--	Cellular Processes; Transport and catabolism; Mitophagy - yeast [PATH:ko04139]
A2733	68.4	1.1e-170	fme:FOMMEDRAFT_82892
A2734	81.3	2.5e-168	fme:FOMMEDRAFT_81837
A2735	52.9	4.4e-24	sla:SERLADRAFT_404915	K02959	RP-S16, MRPS16, rpsP	small subunit ribosomal protein S16	--	Genetic Information Processing; Translation; Ribosome [PATH:ko03010]
A2736	94.4	1.3e-142	fme:FOMMEDRAFT_121371
A2737	78.3	2.9e-231	fme:FOMMEDRAFT_19284
A2738	58	5.1e-69	fme:FOMMEDRAFT_106316
A2740	90.2	0	fme:FOMMEDRAFT_106313	K03695	clpB	ATP-dependent Clp protease ATP-binding subunit ClpB	--	Organismal Systems; Aging; Longevity regulating pathway - multiple species [PATH:ko04213]
A2741	83.1	7.4e-32	fme:FOMMEDRAFT_48309
A2742	91.1	1.3e-128	fme:FOMMEDRAFT_82947	K12613	DCP2	mRNA-decapping enzyme subunit 2	3.6.1.62	Genetic Information Processing; Folding, sorting and degradation; RNA degradation [PATH:ko03018]
A2743	82.8	3.7e-143	fme:FOMMEDRAFT_140065	K00948	PRPS, prsA	ribose-phosphate pyrophosphokinase	2.7.6.1	Metabolism; Carbohydrate metabolism; Pentose phosphate pathway [PATH:ko00030] Metabolism; Nucleotide metabolism; Purine metabolism [PATH:ko00230] Metabolism; Global and overview maps; Metabolic pathways [PATH:ko01100] Metabolism; Global and overview maps; Biosynthesis of secondary metabolites [PATH:ko01110] Metabolism; Global and overview maps; Microbial metabolism in diverse environments [PATH:k…
A2744	81.1	0	fme:FOMMEDRAFT_121355	K12765	IME2	meiosis induction protein kinase IME2/SME1	2.7.11.1	Cellular Processes; Cell growth and death; Meiosis - yeast [PATH:ko04113]
A2745	83.2	0	fme:FOMMEDRAFT_106299
A2746	68.6	0	fme:FOMMEDRAFT_133320	K19525	VPS13A_C	vacuolar protein sorting-associated protein 13A/C	--
A2747	81.5	6.7e-124	fme:FOMMEDRAFT_167250	K10246	ELO3	fatty acid elongase 3	2.3.1.199	Metabolism; Lipid metabolism; Fatty acid elongation [PATH:ko00062] Metabolism; Lipid metabolism; Biosynthesis of unsaturated fatty acids [PATH:ko01040] Metabolism; Global and overview maps; Metabolic pathways [PATH:ko01100] Metabolism; Global and overview maps; Biosynthesis of secondary metabolites [PATH:ko01110] Metabolism; Global and overview maps; Fatty acid metabolism [PATH:ko01212]
A2748	70.5	0	fme:FOMMEDRAFT_19261
A2749	46.9	3e-11	dsq:DICSQDRAFT_21536	K04082	hscB, HSCB, HSC20	molecular chaperone HscB	--
A2751	57.9	6.9e-114	fme:FOMMEDRAFT_106284	K17868	DPH7, RRT2	diphthine methyl ester acylhydrolase	3.1.1.97
A2752	72.8	5.6e-76	fme:FOMMEDRAFT_19834	K08493	VTI1	vesicle transport through interaction with t-SNAREs 1	--	Genetic Information Processing; Folding, sorting and degradation; SNARE interactions in vesicular transport [PATH:ko04130] Cellular Processes; Transport and catabolism; Autophagy - yeast [PATH:ko04138]
A2753	60.4	4.4e-38	pco:PHACADRAFT_84510
A2754	56.3	6e-72	fme:FOMMEDRAFT_167242
A2755	48	2.1e-68	tvs:TRAVEDRAFT_55577
A2756	77.6	8.1e-130	fme:FOMMEDRAFT_140050	K18738	HEK	heterogeneous nuclear rnp K-like protein	--
A2757	61.1	3.8e-88	fme:FOMMEDRAFT_106273
A2758	69.6	2.3e-84	hir:HETIRDRAFT_21441
A2760	79.5	1.4e-128	fme:FOMMEDRAFT_83251	K03456	PPP2R1	serine/threonine-protein phosphatase 2A regulatory subunit A	--	Genetic Information Processing; Translation; mRNA surveillance pathway [PATH:ko03015] Environmental Information Processing; Signal transduction; Sphingolipid signaling pathway [PATH:ko04071] Cellular Processes; Cell growth and death; Cell cycle - yeast [PATH:ko04111] Cellular Processes; Cell growth and death; Meiosis - yeast [PATH:ko04113] Cellular Processes; Cell growth and death; Oocyte meiosis…
A2761	72.2	4.6e-108	fme:FOMMEDRAFT_121307	K15206	TFC7	transcription factor C subunit 7	--
A2762	69.4	9.6e-186	hir:HETIRDRAFT_431656	K06990	MEMO1	MEMO1 family protein	--
A2764	59.7	1.1e-62	fme:FOMMEDRAFT_155057	K13151	SNUPN, RNUT1	snurportin-1	--	Genetic Information Processing; Translation; RNA transport [PATH:ko03013]
A2765	59	2.2e-14	mrr:Moror_8521
A2768	44.3	8e-141	sla:SERLADRAFT_433232
A2769	46.3	1.1e-66	adl:AURDEDRAFT_77607
A2770	88.3	2.1e-168	fme:FOMMEDRAFT_19253
A2771	97.4	1.9e-258	fme:FOMMEDRAFT_140043	K03231	EEF1A	elongation factor 1-alpha	--	Genetic Information Processing; Translation; RNA transport [PATH:ko03013] Human Diseases; Infectious diseases: Bacterial; Legionellosis [PATH:ko05134]
A2772	67.7	1.1e-232	fme:FOMMEDRAFT_121290	K14960	CXXC1, SPP1, CPS40	COMPASS component SPP1	--
A2773	74.3	5.3e-52	cput:CONPUDRAFT_115261	K12620	LSM1	U6 snRNA-associated Sm-like protein LSm1	--	Genetic Information Processing; Folding, sorting and degradation; RNA degradation [PATH:ko03018]
A2775	51.5	4.9e-46	fme:FOMMEDRAFT_133292	K13199	SERBP1	plasminogen activator inhibitor 1 RNA-binding protein	--
A2776	82.4	3.2e-54	fme:FOMMEDRAFT_81538	K03949	NDUFA5	NADH dehydrogenase (ubiquinone) 1 alpha subcomplex subunit 5	--	Metabolism; Energy metabolism; Oxidative phosphorylation [PATH:ko00190] Metabolism; Global and overview maps; Metabolic pathways [PATH:ko01100] Organismal Systems; Environmental adaptation; Thermogenesis [PATH:ko04714] Organismal Systems; Nervous system; Retrograde endocannabinoid signaling [PATH:ko04723] Human Diseases; Endocrine and metabolic diseases; Non-alcoholic fatty liver disease (NAFLD) …
A2777	67.7	3.7e-91	fme:FOMMEDRAFT_187176	K01051	E3.1.1.11	pectinesterase	3.1.1.11	Metabolism; Carbohydrate metabolism; Pentose and glucuronate interconversions [PATH:ko00040] Metabolism; Global and overview maps; Metabolic pathways [PATH:ko01100]
A2778	68.8	6.4e-220	fme:FOMMEDRAFT_106231	K01426	E3.5.1.4, amiE	amidase	3.5.1.4	Metabolism; Amino acid metabolism; Arginine and proline metabolism [PATH:ko00330] Metabolism; Amino acid metabolism; Phenylalanine metabolism [PATH:ko00360] Metabolism; Amino acid metabolism; Tryptophan metabolism [PATH:ko00380] Metabolism; Xenobiotics biodegradation and metabolism; Aminobenzoate degradation [PATH:ko00627] Metabolism; Xenobiotics biodegradation and metabolism; Styrene degradation…
A2779	77	6.2e-256	fme:FOMMEDRAFT_106231	K01426	E3.5.1.4, amiE	amidase	3.5.1.4	Metabolism; Amino acid metabolism; Arginine and proline metabolism [PATH:ko00330] Metabolism; Amino acid metabolism; Phenylalanine metabolism [PATH:ko00360] Metabolism; Amino acid metabolism; Tryptophan metabolism [PATH:ko00380] Metabolism; Xenobiotics biodegradation and metabolism; Aminobenzoate degradation [PATH:ko00627] Metabolism; Xenobiotics biodegradation and metabolism; Styrene degradation…
A2780	90.1	1.8e-128	fme:FOMMEDRAFT_27761	K02985	RP-S3e, RPS3	small subunit ribosomal protein S3e	--	Genetic Information Processing; Translation; Ribosome [PATH:ko03010]
A2781	48	1.1e-175	shs:STEHIDRAFT_71224
A2782	57	8.3e-185	fme:FOMMEDRAFT_106225	K14559	MPP10	U3 small nucleolar RNA-associated protein MPP10	--	Genetic Information Processing; Translation; Ribosome biogenesis in eukaryotes [PATH:ko03008]
A2783	67.8	9.8e-108	fme:FOMMEDRAFT_167223	K10638	UHRF1, NP95	E3 ubiquitin-protein ligase UHRF1	2.3.2.27
A2785	58.8	2.8e-163	fme:FOMMEDRAFT_107391
A2786	49.4	2.6e-105	fme:FOMMEDRAFT_27757
A2787	74.5	5.6e-301	fme:FOMMEDRAFT_82831	K13181	DDX27, DRS1	ATP-dependent RNA helicase DDX27	3.6.4.13
A2788	70.9	3.7e-130	fme:FOMMEDRAFT_146047
A2789	57	1.5e-19	fme:FOMMEDRAFT_155034
A2790	82.7	2.4e-90	fme:FOMMEDRAFT_167215
A2791	96	6.4e-212	fme:FOMMEDRAFT_167214	K16575	ACTR1, ARP1	centractin	--
A2792	94.5	2e-108	fme:FOMMEDRAFT_81910	K02877	RP-L15e, RPL15	large subunit ribosomal protein L15e	--	Genetic Information Processing; Translation; Ribosome [PATH:ko03010]
A2793	78	5.7e-82	fme:FOMMEDRAFT_19234
A2794	86.5	5.8e-44	hir:HETIRDRAFT_378024	K02974	RP-S24e, RPS24	small subunit ribosomal protein S24e	--	Genetic Information Processing; Translation; Ribosome [PATH:ko03010]
A2795	60.3	7.2e-131	fme:FOMMEDRAFT_82144
A2796	56.2	1.5e-41	fme:FOMMEDRAFT_167742
A2797	55.8	4.5e-300	fme:FOMMEDRAFT_155027
A2798	97	2.7e-105	fme:FOMMEDRAFT_19230	K02872	RP-L13Ae, RPL13A	large subunit ribosomal protein L13Ae	--	Genetic Information Processing; Translation; Ribosome [PATH:ko03010]
A2799	62.6	0	fme:FOMMEDRAFT_19228
A2800	41.9	1.4e-162	lbc:LACBIDRAFT_243137
A2802	66.5	8.6e-177	fme:FOMMEDRAFT_167205
A2803	60.7	6.3e-147	fme:FOMMEDRAFT_106186	K11375	ELP4	elongator complex protein 4	--
A2804	74.5	0	fme:FOMMEDRAFT_19226	K14857	SPB1, FTSJ3	AdoMet-dependent rRNA methyltransferase SPB1	2.1.1.-
A2806	85.5	0	fme:FOMMEDRAFT_106182	K03253	EIF3B	translation initiation factor 3 subunit B	--	Genetic Information Processing; Translation; RNA transport [PATH:ko03013]
A2807	75.6	0	fme:FOMMEDRAFT_167736	K11756	RSC1_2	chromatin structure-remodeling complex subunit RSC1/2	--
A2808	59.6	2.6e-174	fme:FOMMEDRAFT_146032
A2809	55	1.5e-212	fme:FOMMEDRAFT_121229
A2810	83.5	1.3e-266	fme:FOMMEDRAFT_83700
A2811	69.4	1.4e-158	fme:FOMMEDRAFT_121223	K15289	SLC35F5	solute carrier family 35, member F5	--
A2812	74.9	3.3e-298	fme:FOMMEDRAFT_19222
A2813	69.5	5.7e-66	fme:FOMMEDRAFT_27732
A2814	42.6	1.9e-132	fme:FOMMEDRAFT_167196
A2815	85.6	2.6e-70	fme:FOMMEDRAFT_82824	K01783	rpe, RPE	ribulose-phosphate 3-epimerase	5.1.3.1	Metabolism; Carbohydrate metabolism; Pentose phosphate pathway [PATH:ko00030] Metabolism; Carbohydrate metabolism; Pentose and glucuronate interconversions [PATH:ko00040] Metabolism; Energy metabolism; Carbon fixation in photosynthetic organisms [PATH:ko00710] Metabolism; Global and overview maps; Metabolic pathways [PATH:ko01100] Metabolism; Global and overview maps; Biosynthesis of secondary me…
A2816	84.8	0	fme:FOMMEDRAFT_140007	K11806	WDSOF1	WD repeat and SOF domain-containing protein 1	--
A2817	85.7	0	fme:FOMMEDRAFT_140005	K06053	RBPSUH, RBPJK	recombining binding protein suppressor of hairless	--	Environmental Information Processing; Signal transduction; Notch signaling pathway [PATH:ko04330] Organismal Systems; Immune system; Th1 and Th2 cell differentiation [PATH:ko04658] Human Diseases; Infectious diseases: Viral; Human papillomavirus infection [PATH:ko05165] Human Diseases; Infectious diseases: Viral; Epstein-Barr virus infection [PATH:ko05169] Human Diseases; Cancers: Overview; Viral…
A2819	76	0	fme:FOMMEDRAFT_106152
A2820	71.9	0	fme:FOMMEDRAFT_167188	K20456	OSBP	oxysterol-binding protein 1	--
A2821	81.6	3.1e-230	fme:FOMMEDRAFT_167186
A2822	60.9	2.2e-106	fme:FOMMEDRAFT_19211
A2823	81.6	2e-112	fme:FOMMEDRAFT_106136
A2824	61.3	6.7e-239	fme:FOMMEDRAFT_121185
A2825	93.1	1.5e-214	fme:FOMMEDRAFT_139997	K02358	tuf, TUFM	elongation factor Tu	--
A2826	79.6	7.8e-35	fme:FOMMEDRAFT_19206	K02437	gcvH, GCSH	glycine cleavage system H protein	--	Metabolism; Amino acid metabolism; Glycine, serine and threonine metabolism [PATH:ko00260] Metabolism; Carbohydrate metabolism; Glyoxylate and dicarboxylate metabolism [PATH:ko00630] Metabolism; Global and overview maps; Metabolic pathways [PATH:ko01100] Metabolism; Global and overview maps; Biosynthesis of secondary metabolites [PATH:ko01110] Metabolism; Global and overview maps; Biosynthesis of…
A2827	91.3	3.5e-168	fme:FOMMEDRAFT_82658	K07179	RIOK2	RIO kinase 2	2.7.11.1	Genetic Information Processing; Translation; Ribosome biogenesis in eukaryotes [PATH:ko03008]
A2828	66.4	1.8e-75	fme:FOMMEDRAFT_27716	K12839	SMNDC1, SPF30	survival of motor neuron-related-splicing factor 30	--	Genetic Information Processing; Transcription; Spliceosome [PATH:ko03040]
A2829	42.3	4.3e-11	fme:FOMMEDRAFT_22921
A2830	62.7	1.3e-64	fme:FOMMEDRAFT_19813	K03801	lipB	lipoyl(octanoyl) transferase	2.3.1.181	Metabolism; Metabolism of cofactors and vitamins; Lipoic acid metabolism [PATH:ko00785] Metabolism; Global and overview maps; Metabolic pathways [PATH:ko01100]
A2831	64	6.2e-125	fme:FOMMEDRAFT_83798
A2833	68.8	5.3e-79	fme:FOMMEDRAFT_83591
A2834	92.9	1.4e-187	fme:FOMMEDRAFT_19196	K08332	VAC8	vacuolar protein 8	--
A2835	89.7	1e-232	fme:FOMMEDRAFT_139987	K11131	DKC1, NOLA4, CBF5	H/ACA ribonucleoprotein complex subunit 4	5.4.99.-	Genetic Information Processing; Translation; Ribosome biogenesis in eukaryotes [PATH:ko03008]
A2836	71.9	2.2e-41	abp:AGABI1DRAFT81509	K02891	RP-L22e, RPL22	large subunit ribosomal protein L22e	--	Genetic Information Processing; Translation; Ribosome [PATH:ko03010]
A2837	58.7	0	fme:FOMMEDRAFT_121141	K18995	DHX29	ATP-dependent RNA helicase DHX29	3.6.4.13
A2838	77.1	0	fme:FOMMEDRAFT_82627	K11665	INO80, INOC1	DNA helicase INO80	3.6.4.12
A2839	86.3	4.8e-223	fme:FOMMEDRAFT_19192	K01679	E4.2.1.2B, fumC, FH	fumarate hydratase, class II	4.2.1.2	Metabolism; Carbohydrate metabolism; Citrate cycle (TCA cycle) [PATH:ko00020] Metabolism; Carbohydrate metabolism; Pyruvate metabolism [PATH:ko00620] Metabolism; Energy metabolism; Carbon fixation pathways in prokaryotes [PATH:ko00720] Metabolism; Global and overview maps; Metabolic pathways [PATH:ko01100] Metabolism; Global and overview maps; Biosynthesis of secondary metabolites [PATH:ko01110] …
A2840	82	9.3e-111	fme:FOMMEDRAFT_19191	K13352	PEX11B	peroxin-11B	--	Cellular Processes; Transport and catabolism; Peroxisome [PATH:ko04146]
A2841	71.4	1.2e-198	fme:FOMMEDRAFT_167737
A2842	87.4	8.6e-97	fme:FOMMEDRAFT_133224	K03644	lipA	lipoyl synthase	2.8.1.8	Metabolism; Metabolism of cofactors and vitamins; Lipoic acid metabolism [PATH:ko00785] Metabolism; Global and overview maps; Metabolic pathways [PATH:ko01100]
A2843	64.8	3.8e-122	fme:FOMMEDRAFT_154965
A2844	89	3.2e-164	fme:FOMMEDRAFT_106073	K01409	KAE1, tsaD, QRI7	N6-L-threonylcarbamoyladenine synthase	2.3.1.234
A2845	81.2	3.6e-193	fme:FOMMEDRAFT_106065	K00627	DLAT, aceF, pdhC	pyruvate dehydrogenase E2 component (dihydrolipoamide acetyltransferase)	2.3.1.12	Metabolism; Carbohydrate metabolism; Glycolysis / Gluconeogenesis [PATH:ko00010] Metabolism; Carbohydrate metabolism; Citrate cycle (TCA cycle) [PATH:ko00020] Metabolism; Carbohydrate metabolism; Pyruvate metabolism [PATH:ko00620] Metabolism; Global and overview maps; Metabolic pathways [PATH:ko01100] Metabolism; Global and overview maps; Biosynthesis of secondary metabolites [PATH:ko01110] Metab…
A2846	49.8	5.6e-52	hir:HETIRDRAFT_153883
A2847	73.7	7.4e-206	fme:FOMMEDRAFT_139979	K13118	DGCR14	protein DGCR14	--
A2848	74.6	1.2e-67	fme:FOMMEDRAFT_82308
A2850	84.3	5.5e-163	fme:FOMMEDRAFT_145996	K03247	EIF3H	translation initiation factor 3 subunit H	--	Genetic Information Processing; Translation; RNA transport [PATH:ko03013] Human Diseases; Infectious diseases: Viral; Measles [PATH:ko05162]
A2851	71.5	5.4e-157	fme:FOMMEDRAFT_81551	K14688	SLC30A1, ZNT1	solute carrier family 30 (zinc transporter), member 1	--	Organismal Systems; Digestive system; Mineral absorption [PATH:ko04978]
A2852	70.6	6.3e-177	fme:FOMMEDRAFT_140490	K09699	DBT, bkdB	2-oxoisovalerate dehydrogenase E2 component (dihydrolipoyl transacylase)	2.3.1.168	Metabolism; Amino acid metabolism; Valine, leucine and isoleucine degradation [PATH:ko00280] Metabolism; Carbohydrate metabolism; Propanoate metabolism [PATH:ko00640] Metabolism; Global and overview maps; Metabolic pathways [PATH:ko01100] Metabolism; Global and overview maps; Biosynthesis of secondary metabolites [PATH:ko01110] Metabolism; Global and overview maps; Biosynthesis of antibiotics [PA…
A2853	61.7	8.7e-265	fme:FOMMEDRAFT_154950	K15147	MED5, NUT1	mediator of RNA polymerase II transcription subunit 5	--
A2854	78.9	9.3e-235	fme:FOMMEDRAFT_106045	K10598	PPIL2, CYC4, CHP60	peptidyl-prolyl cis-trans isomerase-like 2	5.2.1.8	Genetic Information Processing; Folding, sorting and degradation; Ubiquitin mediated proteolysis [PATH:ko04120]
A2855	66.5	5e-63	fme:FOMMEDRAFT_167148	K12195	CHMP6, VPS20	charged multivesicular body protein 6	--	Cellular Processes; Transport and catabolism; Endocytosis [PATH:ko04144] Cellular Processes; Cell growth and death; Necroptosis [PATH:ko04217]
A2856	82	1e-192	fme:FOMMEDRAFT_139969	K01265	map	methionyl aminopeptidase	3.4.11.18
A2857	68.8	9.8e-172	fme:FOMMEDRAFT_139968	K12351	SMPD2	sphingomyelin phosphodiesterase 2	3.1.4.12	Metabolism; Lipid metabolism; Sphingolipid metabolism [PATH:ko00600] Metabolism; Global and overview maps; Metabolic pathways [PATH:ko01100] Environmental Information Processing; Signal transduction; Sphingolipid signaling pathway [PATH:ko04071]
A2858	69.5	5.9e-306	fme:FOMMEDRAFT_167143	K14555	UTP13, TBL3	U3 small nucleolar RNA-associated protein 13	--	Genetic Information Processing; Translation; Ribosome biogenesis in eukaryotes [PATH:ko03008]
A2859	75.3	9.6e-65	fme:FOMMEDRAFT_167140
A2860	76.2	0	fme:FOMMEDRAFT_167137
A2861	73	0	fme:FOMMEDRAFT_106015
A2862	91.9	1.4e-237	fme:FOMMEDRAFT_106012	K17255	GDI1_2	Rab GDP dissociation inhibitor	--
A2863	61.4	0	fme:FOMMEDRAFT_133827	K08342	ATG4	cysteine protease ATG4	3.4.22.-	Cellular Processes; Transport and catabolism; Autophagy - other [PATH:ko04136] Cellular Processes; Transport and catabolism; Autophagy - yeast [PATH:ko04138] Cellular Processes; Transport and catabolism; Autophagy - animal [PATH:ko04140]
A2864	69.9	4.9e-86	fme:FOMMEDRAFT_106009	K03256	TRM6, GCD10	tRNA (adenine58-N1)-methyltransferase non-catalytic subunit	--
A2865	43	2.4e-135	tvs:TRAVEDRAFT_55136	K21991	UNC45	protein unc-45	--
A2866	81.3	0	fme:FOMMEDRAFT_106001	K10356	MYO1	myosin I	--
A2867	49.7	3.2e-23	psq:PUNSTDRAFT_140337
A2868	67.1	9.8e-207	fme:FOMMEDRAFT_27679
A2869	74.1	0	fme:FOMMEDRAFT_145981	K17887	SNX25, MDM1	sorting nexin-25	--
A2870	86.3	6e-110	fme:FOMMEDRAFT_139950	K15117	SLC25A34_35, OAC1	solute carrier family 25, member 34/35	--
A2871	78.3	1.3e-279	fme:FOMMEDRAFT_105985
A2872	61.7	1.2e-37	ppl:POSPLDRAFT_89325
A2873	71.2	3.8e-151	hir:HETIRDRAFT_99524	K01382	CTSE	cathepsin E	3.4.23.34	Cellular Processes; Transport and catabolism; Lysosome [PATH:ko04142]
A2874	69.8	2e-89	fme:FOMMEDRAFT_19827	K07034	K07034	uncharacterized protein	--
A2875	72.7	0	fme:FOMMEDRAFT_121031
A2876	73.4	0	fme:FOMMEDRAFT_121031
A2877	76	4.9e-163	hir:HETIRDRAFT_99524	K01382	CTSE	cathepsin E	3.4.23.34	Cellular Processes; Transport and catabolism; Lysosome [PATH:ko04142]
A2878	89	1.4e-276	fme:FOMMEDRAFT_83944
A2879	71	2.3e-116	fme:FOMMEDRAFT_133178	K11982	RNF115_126	E3 ubiquitin-protein ligase RNF115/126	2.3.2.27
A2880	70.4	2.3e-75	fme:FOMMEDRAFT_133177
A2881	62.2	1.2e-82	fme:FOMMEDRAFT_154908
A2882	74.9	8.1e-111	fme:FOMMEDRAFT_167116
A2883	85.5	2.3e-81	fme:FOMMEDRAFT_121021
A2884	84.3	1.6e-144	fme:FOMMEDRAFT_105967
A2885	66.2	2.7e-111	fme:FOMMEDRAFT_107402
A2886	88.4	0	fme:FOMMEDRAFT_105958	K15105	SLC25A12_13, AGC	solute carrier family 25 (mitochondrial aspartate/glutamate transporter), member 12/13	--
A2887	56.3	1.3e-28	fme:FOMMEDRAFT_19143
A2888	73.7	2.9e-245	fme:FOMMEDRAFT_19141	K01426	E3.5.1.4, amiE	amidase	3.5.1.4	Metabolism; Amino acid metabolism; Arginine and proline metabolism [PATH:ko00330] Metabolism; Amino acid metabolism; Phenylalanine metabolism [PATH:ko00360] Metabolism; Amino acid metabolism; Tryptophan metabolism [PATH:ko00380] Metabolism; Xenobiotics biodegradation and metabolism; Aminobenzoate degradation [PATH:ko00627] Metabolism; Xenobiotics biodegradation and metabolism; Styrene degradation…
A2889	52.7	3e-91	fme:FOMMEDRAFT_133168
A2892	50.4	1.2e-55	fme:FOMMEDRAFT_167107
A2893	61.4	2.2e-285	fme:FOMMEDRAFT_139931	K10581	UBE2O	ubiquitin-conjugating enzyme E2 O	2.3.2.24	Genetic Information Processing; Folding, sorting and degradation; Ubiquitin mediated proteolysis [PATH:ko04120]
A2894	67.3	2.2e-246	gtr:GLOTRDRAFT_52752	K21850	KRE6	beta-glucan synthesis-associated protein KRE6	--
A2895	61.9	4e-68	fme:FOMMEDRAFT_105943
A2896	55.7	5.9e-70	fme:FOMMEDRAFT_167733
A2897	71.1	1.1e-247	fme:FOMMEDRAFT_27655	K00618	ARG2	amino-acid N-acetyltransferase	2.3.1.1	Metabolism; Amino acid metabolism; Arginine biosynthesis [PATH:ko00220] Metabolism; Global and overview maps; Metabolic pathways [PATH:ko01100] Metabolism; Global and overview maps; Biosynthesis of secondary metabolites [PATH:ko01110] Metabolism; Global and overview maps; Biosynthesis of antibiotics [PATH:ko01130] Metabolism; Global and overview maps; 2-Oxocarboxylic acid metabolism [PATH:ko01210…
A2898	87.6	1.1e-151	fme:FOMMEDRAFT_133160	K15109	SLC25A20_29, CACT, CACL, CRC1	solute carrier family 25 (mitochondrial carnitine/acylcarnitine transporter), member 20/29	--	Organismal Systems; Environmental adaptation; Thermogenesis [PATH:ko04714]
A2899	59.6	1.1e-149	fme:FOMMEDRAFT_154889	K01102	PDP	pyruvate dehydrogenase phosphatase	3.1.3.43
A2900	59.6	1e-209	fme:FOMMEDRAFT_27652
A2901	64.1	3.8e-129	fme:FOMMEDRAFT_139928	K22745	AIFM2	apoptosis-inducing factor 2	--	Cellular Processes; Cell growth and death; p53 signaling pathway [PATH:ko04115]
A2902	54.6	1.9e-266	fme:FOMMEDRAFT_167102	K14552	NAN1, UTP17, WDR75	NET1-associated nuclear protein 1 (U3 small nucleolar RNA-associated protein 17)	--	Genetic Information Processing; Translation; Ribosome biogenesis in eukaryotes [PATH:ko03008]
A2904	50.6	2.2e-129	fme:FOMMEDRAFT_120987
A2905	85.7	4.8e-160	fme:FOMMEDRAFT_145959	K17743	XR	D-xylose reductase	1.1.1.307	Metabolism; Carbohydrate metabolism; Pentose and glucuronate interconversions [PATH:ko00040] Metabolism; Global and overview maps; Metabolic pathways [PATH:ko01100]
A2906	62.5	1.7e-141	fme:FOMMEDRAFT_19134	K00077	panE, apbA	2-dehydropantoate 2-reductase	1.1.1.169	Metabolism; Metabolism of cofactors and vitamins; Pantothenate and CoA biosynthesis [PATH:ko00770] Metabolism; Global and overview maps; Metabolic pathways [PATH:ko01100] Metabolism; Global and overview maps; Biosynthesis of secondary metabolites [PATH:ko01110]
A2907	77.3	2.7e-64	fme:FOMMEDRAFT_28236
A2908	79.3	2.8e-286	fme:FOMMEDRAFT_139924
A2909	89.6	2e-63	fme:FOMMEDRAFT_120979
A2910	83	7.3e-126	fme:FOMMEDRAFT_19129
A2911	63.2	8.9e-27	fme:FOMMEDRAFT_154874	K17292	TBCA	tubulin-specific chaperone A	--
A2912	84.9	1.5e-278	fme:FOMMEDRAFT_82585	K01637	E4.1.3.1, aceA	isocitrate lyase	4.1.3.1	Metabolism; Carbohydrate metabolism; Glyoxylate and dicarboxylate metabolism [PATH:ko00630] Metabolism; Global and overview maps; Metabolic pathways [PATH:ko01100] Metabolism; Global and overview maps; Biosynthesis of secondary metabolites [PATH:ko01110] Metabolism; Global and overview maps; Microbial metabolism in diverse environments [PATH:ko01120] Metabolism; Global and overview maps; Carbon m…
A2914	58.4	2.1e-108	fme:FOMMEDRAFT_19119
A2915	84.6	3.3e-229	fme:FOMMEDRAFT_105920	K09680	coaW	type II pantothenate kinase	2.7.1.33	Metabolism; Metabolism of cofactors and vitamins; Pantothenate and CoA biosynthesis [PATH:ko00770] Metabolism; Global and overview maps; Metabolic pathways [PATH:ko01100]
A2916	89.9	0	fme:FOMMEDRAFT_120967	K17267	COPG	coatomer subunit gamma	--
A2917	94.8	3.3e-191	fme:FOMMEDRAFT_145949
A2918	56.5	8.5e-49	fme:FOMMEDRAFT_36571
A2919	87.6	0	fme:FOMMEDRAFT_167079	K00698	CHS1	chitin synthase	2.4.1.16	Metabolism; Carbohydrate metabolism; Amino sugar and nucleotide sugar metabolism [PATH:ko00520]
A2920	71.6	0	fme:FOMMEDRAFT_83860	K14676	NTE, NRE	lysophospholipid hydrolase	3.1.1.5	Metabolism; Lipid metabolism; Glycerophospholipid metabolism [PATH:ko00564]
A2921	83.8	1.3e-25	fme:FOMMEDRAFT_167076
A2922	50.4	1e-103	gtr:GLOTRDRAFT_32029	K10268	FBXL2_20	F-box and leucine-rich repeat protein 2/20	--
A2923	57.5	2.2e-33	fme:FOMMEDRAFT_154854
A2924	42.8	2.9e-28	shs:STEHIDRAFT_133497	K22696	EEF2KMT	protein-lysine N-methyltransferase EEF2KMT	2.1.1.-
A2925	93.2	1.1e-297	fme:FOMMEDRAFT_139902	K09499	CCT7	T-complex protein 1 subunit eta	--
A2926	56.3	3e-176	fme:FOMMEDRAFT_19108
A2927	66.9	2.2e-71	fme:FOMMEDRAFT_167070	K12592	C1D, LRP1	exosome complex protein LRP1	--	Genetic Information Processing; Folding, sorting and degradation; RNA degradation [PATH:ko03018]
A2928	71.8	0	fme:FOMMEDRAFT_81947	K15505	RAD5	DNA repair protein RAD5	3.6.4.-
A2929	81.2	1.6e-268	fme:FOMMEDRAFT_133815	K17970	MDV1, FIS2	mitochondrial division protein 1	--
A2930	73	2e-105	fme:FOMMEDRAFT_105892
A2931	73.5	0	fme:FOMMEDRAFT_105888	K15732	CTDP1, FCP1	RNA polymerase II subunit A C-terminal domain phosphatase	3.1.3.16
A2932	82.6	0	fme:FOMMEDRAFT_120937	K12599	SKI2, SKIV2L	antiviral helicase SKI2	3.6.4.-	Genetic Information Processing; Folding, sorting and degradation; RNA degradation [PATH:ko03018]
A2933	77.3	0	fme:FOMMEDRAFT_83177
A2934	66.3	1.4e-110	fme:FOMMEDRAFT_167061
A2935	62.2	2.9e-179	fme:FOMMEDRAFT_133118	K14798	LTV1	protein LTV1	--
A2936	71.4	0	fme:FOMMEDRAFT_105874	K00921	PIKFYVE, FAB1	1-phosphatidylinositol-3-phosphate 5-kinase	2.7.1.150	Metabolism; Carbohydrate metabolism; Inositol phosphate metabolism [PATH:ko00562] Metabolism; Global and overview maps; Metabolic pathways [PATH:ko01100] Environmental Information Processing; Signal transduction; Phosphatidylinositol signaling system [PATH:ko04070] Cellular Processes; Transport and catabolism; Phagosome [PATH:ko04145] Cellular Processes; Cell motility; Regulation of actin cytoske…
A2937	79.8	1.5e-202	fme:FOMMEDRAFT_167058	K12176	COPS2, CSN2, TRIP15	COP9 signalosome complex subunit 2	--
A2938	76.6	2.6e-213	fme:FOMMEDRAFT_120915	K12847	USP39, SAD1	U4/U6.U5 tri-snRNP-associated protein 2	--	Genetic Information Processing; Transcription; Spliceosome [PATH:ko03040]
A2939	68.3	2.9e-224	fme:FOMMEDRAFT_120913
A2940	46.5	2.4e-21	fme:FOMMEDRAFT_19862
A2941	64.6	1.5e-101	fme:FOMMEDRAFT_83444
A2942	79.6	7.2e-118	fme:FOMMEDRAFT_83306	K02863	RP-L1, MRPL1, rplA	large subunit ribosomal protein L1	--	Genetic Information Processing; Translation; Ribosome [PATH:ko03010]
A2943	43.5	8.1e-55	abp:AGABI1DRAFT110596
A2944	64.5	0	fme:FOMMEDRAFT_145929
A2946	75.5	2.4e-101	fme:FOMMEDRAFT_83912
A2947	70.9	7.4e-177	fme:FOMMEDRAFT_139880
A2948	58.7	1.9e-14	mrr:Moror_8521
A2951	58.7	1.9e-14	mrr:Moror_8521
A2952	54	1.1e-76	fme:FOMMEDRAFT_83444
A2953	78.2	2.9e-193	fme:FOMMEDRAFT_154818	K00720	UGCG	ceramide glucosyltransferase	2.4.1.80	Metabolism; Lipid metabolism; Sphingolipid metabolism [PATH:ko00600] Metabolism; Global and overview maps; Metabolic pathways [PATH:ko01100]
A2954	76.7	0	fme:FOMMEDRAFT_167044
A2955	54.3	1.6e-47	fme:FOMMEDRAFT_139876
A2956	66.3	0	fme:FOMMEDRAFT_82797	K19983	EXOC1, SEC3	exocyst complex component 1	--
A2957	58.1	9.9e-32	fme:FOMMEDRAFT_139875	K17402	MRPS23	small subunit ribosomal protein S23	--
A2958	83.5	2.7e-231	fme:FOMMEDRAFT_139874	K03035	PSMD12, RPN5	26S proteasome regulatory subunit N5	--	Genetic Information Processing; Folding, sorting and degradation; Proteasome [PATH:ko03050] Human Diseases; Infectious diseases: Viral; Epstein-Barr virus infection [PATH:ko05169]
A2959	79.3	0	fme:FOMMEDRAFT_167038
A2960	81.4	2.9e-197	fme:FOMMEDRAFT_120870	K01046	lip, TGL2	triacylglycerol lipase	3.1.1.3	Metabolism; Lipid metabolism; Glycerolipid metabolism [PATH:ko00561] Metabolism; Global and overview maps; Metabolic pathways [PATH:ko01100]
A2961	73.6	0	fme:FOMMEDRAFT_105816
A2962	68.6	0	fme:FOMMEDRAFT_139869	K14792	RRP5, PDCD11	rRNA biogenesis protein RRP5	--
A2963	61.6	8.3e-153	fme:FOMMEDRAFT_94521
A2964	57.4	1.8e-198	fme:FOMMEDRAFT_133116	K14539	LSG1	large subunit GTPase 1	3.6.1.-	Genetic Information Processing; Translation; Ribosome biogenesis in eukaryotes [PATH:ko03008]
A2965	52.2	7.4e-93	fme:FOMMEDRAFT_27599
A2966	74.6	0	fme:FOMMEDRAFT_81678	K06111	EXOC4, SEC8	exocyst complex component 4	--
A2968	72.1	0	fme:FOMMEDRAFT_19080
A2969	52.1	1.5e-58	fme:FOMMEDRAFT_19079
A2970	57.4	0	fme:FOMMEDRAFT_105797
A2971	86.9	4.9e-307	fme:FOMMEDRAFT_120845
A2972	72.4	0	fme:FOMMEDRAFT_19074
A2973	74	2.5e-86	fme:FOMMEDRAFT_120839
A2974	71.5	2.6e-97	fme:FOMMEDRAFT_133812
A2975	68.8	4.3e-118	fme:FOMMEDRAFT_145906
A2977	77	5.5e-255	fme:FOMMEDRAFT_145906
A2978	48.1	5e-137	fme:FOMMEDRAFT_133077
A2979	62.9	5.6e-51	dsq:DICSQDRAFT_46852
A2980	62	2.3e-203	fme:FOMMEDRAFT_145903	K22909	ZC3H13	zinc finger CCCH domain-containing protein 13	--
A2981	49.2	2.2e-60	fme:FOMMEDRAFT_167018	K14789	NOP6	nucleolar protein 6	--
A2982	88.7	2.8e-158	fme:FOMMEDRAFT_120827	K08490	STX5	syntaxin 5	--	Genetic Information Processing; Folding, sorting and degradation; SNARE interactions in vesicular transport [PATH:ko04130]
A2983	79.5	2.8e-167	fme:FOMMEDRAFT_120823
A2984	59.3	8.4e-180	fme:FOMMEDRAFT_154779
A2986	82	0	fme:FOMMEDRAFT_154778	K11788	ADE5	phosphoribosylamine--glycine ligase / phosphoribosylformylglycinamidine cyclo-ligase	6.3.4.13 6.3.3.1	Metabolism; Nucleotide metabolism; Purine metabolism [PATH:ko00230] Metabolism; Global and overview maps; Metabolic pathways [PATH:ko01100] Metabolism; Global and overview maps; Biosynthesis of secondary metabolites [PATH:ko01110] Metabolism; Global and overview maps; Biosynthesis of antibiotics [PATH:ko01130]
A2987	73.4	3.1e-134	fme:FOMMEDRAFT_167014
A2988	54.2	7.3e-25	fme:FOMMEDRAFT_112727	K00799	GST, gst	glutathione S-transferase	2.5.1.18	Metabolism; Metabolism of other amino acids; Glutathione metabolism [PATH:ko00480] Metabolism; Xenobiotics biodegradation and metabolism; Metabolism of xenobiotics by cytochrome P450 [PATH:ko00980] Metabolism; Xenobiotics biodegradation and metabolism; Drug metabolism - cytochrome P450 [PATH:ko00982] Metabolism; Xenobiotics biodegradation and metabolism; Drug metabolism - other enzymes [PATH:ko00…
A2989	82.5	4.7e-226	fme:FOMMEDRAFT_105766	K14848	RRB1, GRWD1	ribosome assembly protein RRB1	--
A2990	67.3	8.1e-95	fme:FOMMEDRAFT_105763	K06698	PSME3	proteasome activator subunit 3 (PA28 gamma)	--	Genetic Information Processing; Folding, sorting and degradation; Proteasome [PATH:ko03050] Organismal Systems; Immune system; Antigen processing and presentation [PATH:ko04612] Human Diseases; Infectious diseases: Viral; Hepatitis C [PATH:ko05160]
A2991	83.6	0	fme:FOMMEDRAFT_139847	K03125	TAF1	transcription initiation factor TFIID subunit 1	--	Genetic Information Processing; Transcription; Basal transcription factors [PATH:ko03022]
A2992	59.6	2.8e-138	fme:FOMMEDRAFT_145898
A2993	72.3	3.1e-115	fme:FOMMEDRAFT_105752
A2994	56.2	1.9e-54	fme:FOMMEDRAFT_154770
A2995	67.8	1.8e-111	fme:FOMMEDRAFT_133065	K03188	ureF	urease accessory protein	--
A2996	48.8	5.9e-104	lbc:LACBIDRAFT_297718
A2997	64.6	1.7e-72	fme:FOMMEDRAFT_120801	K14769	UTP11	U3 small nucleolar RNA-associated protein 11	--
A2998	73.8	2.5e-173	fme:FOMMEDRAFT_82732	K20524	LSB5	LAS seventeen-binding protein 5	--
A2999	87.3	4.3e-184	fme:FOMMEDRAFT_83466	K11121	SIR2	NAD-dependent histone deacetylase SIR2	3.5.1.-	Metabolism; Metabolism of cofactors and vitamins; Nicotinate and nicotinamide metabolism [PATH:ko00760] Metabolism; Global and overview maps; Metabolic pathways [PATH:ko01100] Organismal Systems; Aging; Longevity regulating pathway - multiple species [PATH:ko04213]
A3000	85.9	1.7e-94	fme:FOMMEDRAFT_139842	K12757	MYL12	myosin regulatory light chain 12	--	Cellular Processes; Cellular community - eukaryotes; Focal adhesion [PATH:ko04510] Cellular Processes; Cellular community - eukaryotes; Tight junction [PATH:ko04530] Organismal Systems; Immune system; Platelet activation [PATH:ko04611] Organismal Systems; Immune system; Leukocyte transendothelial migration [PATH:ko04670] Cellular Processes; Cell motility; Regulation of actin cytoskeleton [PATH:ko…
A3001	71.1	1.8e-161	fme:FOMMEDRAFT_145894	K01875	SARS, serS	seryl-tRNA synthetase	6.1.1.11	Genetic Information Processing; Translation; Aminoacyl-tRNA biosynthesis [PATH:ko00970]
A3002	92.9	2.5e-183	fme:FOMMEDRAFT_120792	K10755	RFC2_4	replication factor C subunit 2/4	--	Genetic Information Processing; Replication and repair; DNA replication [PATH:ko03030] Genetic Information Processing; Replication and repair; Nucleotide excision repair [PATH:ko03420] Genetic Information Processing; Replication and repair; Mismatch repair [PATH:ko03430]
A3003	64.8	1.8e-134	fme:FOMMEDRAFT_19034
A3004	46.2	1.6e-216	fme:FOMMEDRAFT_166994
A3005	85.2	1.9e-142	fme:FOMMEDRAFT_154735
A3006	93.6	9.1e-49	fme:FOMMEDRAFT_82312	K03014	RPB6, POLR2F	DNA-directed RNA polymerases I, II, and III subunit RPABC2	--	Metabolism; Nucleotide metabolism; Purine metabolism [PATH:ko00230] Metabolism; Nucleotide metabolism; Pyrimidine metabolism [PATH:ko00240] Metabolism; Global and overview maps; Metabolic pathways [PATH:ko01100] Genetic Information Processing; Transcription; RNA polymerase [PATH:ko03020] Organismal Systems; Immune system; Cytosolic DNA-sensing pathway [PATH:ko04623] Human Diseases; Neurodegenerat…
A3010	65	8.2e-172	fme:FOMMEDRAFT_120738	K00750	GYG1, GYG2	glycogenin	2.4.1.186	Metabolism; Carbohydrate metabolism; Starch and sucrose metabolism [PATH:ko00500] Metabolism; Global and overview maps; Metabolic pathways [PATH:ko01100]
A3011	69.2	4.1e-67	fme:FOMMEDRAFT_120741
A3012	58.6	8.9e-120	fme:FOMMEDRAFT_145868
A3013	47.6	1e-24	fme:FOMMEDRAFT_166964
A3014	73	1.6e-199	fme:FOMMEDRAFT_18990	K08869	ADCK, ABC1	aarF domain-containing kinase	--
A3015	84	2.5e-89	fme:FOMMEDRAFT_33469
A3017	46.4	3.6e-123	fme:FOMMEDRAFT_105696
A3018	60.6	6.1e-111	fme:FOMMEDRAFT_113116
A3019	62.6	1.4e-291	fme:FOMMEDRAFT_133035
A3020	88.3	4e-238	fme:FOMMEDRAFT_82758	K17919	SNX4	sorting nexin-4	--	Cellular Processes; Transport and catabolism; Endocytosis [PATH:ko04144]
A3021	87	0	fme:FOMMEDRAFT_19006	K03010	RPB2, POLR2B	DNA-directed RNA polymerase II subunit RPB2	2.7.7.6	Metabolism; Nucleotide metabolism; Purine metabolism [PATH:ko00230] Metabolism; Nucleotide metabolism; Pyrimidine metabolism [PATH:ko00240] Metabolism; Global and overview maps; Metabolic pathways [PATH:ko01100] Genetic Information Processing; Transcription; RNA polymerase [PATH:ko03020] Human Diseases; Neurodegenerative diseases; Huntington disease [PATH:ko05016]
A3022	76.5	7.5e-241	fme:FOMMEDRAFT_120761
A3023	52.1	1.4e-29	fme:FOMMEDRAFT_167002
A3024	53.9	6.5e-25	fme:FOMMEDRAFT_166999
A3025	49.2	1.7e-27	fme:FOMMEDRAFT_154749
A3026	60.3	3.8e-90	fme:FOMMEDRAFT_166980
A3027	83.2	4.1e-97	fme:FOMMEDRAFT_82807
A3028	76.5	3.9e-103	fme:FOMMEDRAFT_82181
A3030	90.7	0	fme:FOMMEDRAFT_145882	K20040	HIP1R, SLA2	huntingtin-interacting protein 1-related protein	--
A3031	72.5	1.3e-114	scm:SCHCODRAFT_104324	K10872	DMC1	meiotic recombination protein DMC1	--	Cellular Processes; Cell growth and death; Meiosis - yeast [PATH:ko04113]
A3032	66.8	1.5e-102	fme:FOMMEDRAFT_105727	K15198	BDP1, TFC5	transcription factor TFIIIB component B''	--
A3033	67.9	2.3e-127	fme:FOMMEDRAFT_27563
A3034	51.5	3.2e-162	fme:FOMMEDRAFT_166988
A3035	60.8	2.5e-72	fme:FOMMEDRAFT_84121	K00329	E7.1.1.2	NADH dehydrogenase	7.1.1.2	Metabolism; Energy metabolism; Oxidative phosphorylation [PATH:ko00190]
A3036	69.2	4.5e-83	fme:FOMMEDRAFT_30808
A3040	49.9	3.3e-141	dsq:DICSQDRAFT_173004
A3043	77.5	0	fme:FOMMEDRAFT_105679	K01410	MIPEP	mitochondrial intermediate peptidase	3.4.24.59
A3044	66.3	8.2e-167	fme:FOMMEDRAFT_105676
A3045	55.7	4.7e-263	fme:FOMMEDRAFT_145857	K20288	COG1	conserved oligomeric Golgi complex subunit 1	--
A3046	60.9	1.7e-157	fme:FOMMEDRAFT_82128
A3047	76	1.8e-97	fme:FOMMEDRAFT_120720
A3048	85.8	1.5e-220	fme:FOMMEDRAFT_154646
A3049	81.2	7.5e-88	fme:FOMMEDRAFT_82225
A3050	76	3.6e-42	fme:FOMMEDRAFT_105658	K03955	NDUFAB1	NADH dehydrogenase (ubiquinone) 1 alpha/beta subcomplex 1	--	Metabolism; Energy metabolism; Oxidative phosphorylation [PATH:ko00190] Metabolism; Global and overview maps; Metabolic pathways [PATH:ko01100] Organismal Systems; Environmental adaptation; Thermogenesis [PATH:ko04714] Organismal Systems; Nervous system; Retrograde endocannabinoid signaling [PATH:ko04723] Human Diseases; Endocrine and metabolic diseases; Non-alcoholic fatty liver disease (NAFLD) …
A3053	90	8.1e-216	fme:FOMMEDRAFT_105655	K14455	GOT2	aspartate aminotransferase, mitochondrial	2.6.1.1	Metabolism; Amino acid metabolism; Arginine biosynthesis [PATH:ko00220] Metabolism; Amino acid metabolism; Alanine, aspartate and glutamate metabolism [PATH:ko00250] Metabolism; Amino acid metabolism; Cysteine and methionine metabolism [PATH:ko00270] Metabolism; Amino acid metabolism; Arginine and proline metabolism [PATH:ko00330] Metabolism; Amino acid metabolism; Tyrosine metabolism [PATH:ko003…
A3054	81	1.7e-193	fme:FOMMEDRAFT_18963	K22503	DARS	aspartyl-tRNA synthetase	6.1.1.12	Genetic Information Processing; Translation; Aminoacyl-tRNA biosynthesis [PATH:ko00970]
A3055	75.8	3.4e-233	fme:FOMMEDRAFT_166938	K18578	CEL74A	xyloglucan-specific exo-beta-1,4-glucanase	3.2.1.155
A3056	83.2	7.3e-244	fme:FOMMEDRAFT_18938	K01892	HARS, hisS	histidyl-tRNA synthetase	6.1.1.21	Genetic Information Processing; Translation; Aminoacyl-tRNA biosynthesis [PATH:ko00970]
A3057	68.1	4.1e-48	fme:FOMMEDRAFT_18937
A3058	71.8	0	fme:FOMMEDRAFT_120686
A3059	53	1.1e-68	fme:FOMMEDRAFT_136201
A3060	48.9	8.7e-52	fme:FOMMEDRAFT_136201
A3061	58.3	2.5e-80	fme:FOMMEDRAFT_136201
A3062	87.4	1.2e-101	fme:FOMMEDRAFT_105633	K08495	GOSR1, GOS1	golgi SNAP receptor complex member 1	--	Genetic Information Processing; Folding, sorting and degradation; SNARE interactions in vesicular transport [PATH:ko04130]
A3063	40.3	2.4e-148	fme:FOMMEDRAFT_156540
A3064	73.2	0	fme:FOMMEDRAFT_154625
A3065	43.9	2.5e-16	hir:HETIRDRAFT_99089
A3066	73.2	0	fme:FOMMEDRAFT_83288	K04648	DCTN1	dynactin 1	--	Organismal Systems; Excretory system; Vasopressin-regulated water reabsorption [PATH:ko04962] Human Diseases; Neurodegenerative diseases; Huntington disease [PATH:ko05016]
A3068	81.4	4.4e-159	fme:FOMMEDRAFT_120674	K00856	E2.7.1.20, ADK	adenosine kinase	2.7.1.20	Metabolism; Nucleotide metabolism; Purine metabolism [PATH:ko00230] Metabolism; Global and overview maps; Metabolic pathways [PATH:ko01100]
A3069	52.1	0	fme:FOMMEDRAFT_154620
A3070	60.7	1.7e-147	fme:FOMMEDRAFT_145835	K15462	KTI13, ATS1	protein ATS1	--
A3071	61.6	2.7e-108	fme:FOMMEDRAFT_82134
A3072	59.3	0	fme:FOMMEDRAFT_166920	K08518	STXBP5, SRO7_77	syntaxin-binding protein 5	--
A3073	62.2	3.1e-128	fme:FOMMEDRAFT_81968
A3075	99.4	5e-85	fme:FOMMEDRAFT_132993	K02997	RP-S9e, RPS9	small subunit ribosomal protein S9e	--	Genetic Information Processing; Translation; Ribosome [PATH:ko03010]
A3076	86.3	7.5e-74	fme:FOMMEDRAFT_132992	K02889	RP-L21e, RPL21	large subunit ribosomal protein L21e	--	Genetic Information Processing; Translation; Ribosome [PATH:ko03010]
A3077	74.7	1.9e-78	fme:FOMMEDRAFT_83603
A3078	62.1	4.8e-32	fme:FOMMEDRAFT_139782
A3079	41.4	3.8e-16	fme:FOMMEDRAFT_145830
A3080	42.4	1.2e-10	abv:AGABI2DRAFT189258
A3081	84.1	1.4e-182	fme:FOMMEDRAFT_105605
A3082	93.2	4.2e-245	fme:FOMMEDRAFT_132987	K11338	RUVBL2, RVB2, INO80J	RuvB-like protein 2	3.6.4.12
A3083	63.3	9.7e-116	fme:FOMMEDRAFT_43901
A3084	56.4	6.9e-86	fme:FOMMEDRAFT_145821
A3086	66.4	1.6e-263	fme:FOMMEDRAFT_83835	K14297	NUP98, ADAR2, NUP116	nuclear pore complex protein Nup98-Nup96	--	Genetic Information Processing; Translation; RNA transport [PATH:ko03013] Human Diseases; Infectious diseases: Viral; Influenza A [PATH:ko05164]
A3087	57.3	2.6e-68	fme:FOMMEDRAFT_139774
A3088	69.1	0	fme:FOMMEDRAFT_82404
A3089	57.1	1.9e-16	shs:STEHIDRAFT_48195
A3090	76.6	7.2e-57	fme:FOMMEDRAFT_132978
A3091	50.1	1.7e-97	pco:PHACADRAFT_178748
A3093	49.4	1.1e-38	gtr:GLOTRDRAFT_112923
A3094	70.4	6.6e-45	gtr:GLOTRDRAFT_123935	K02264	COX5A	cytochrome c oxidase subunit 5a	--	Metabolism; Energy metabolism; Oxidative phosphorylation [PATH:ko00190] Metabolism; Global and overview maps; Metabolic pathways [PATH:ko01100] Organismal Systems; Circulatory system; Cardiac muscle contraction [PATH:ko04260] Organismal Systems; Environmental adaptation; Thermogenesis [PATH:ko04714] Human Diseases; Endocrine and metabolic diseases; Non-alcoholic fatty liver disease (NAFLD) [PATH:…
A3095	60.6	1.6e-289	fme:FOMMEDRAFT_166900	K14567	UTP14	U3 small nucleolar RNA-associated protein 14	--	Genetic Information Processing; Translation; Ribosome biogenesis in eukaryotes [PATH:ko03008]
A3096	52.6	1.2e-82	mrr:Moror_5696
A3097	94.5	1.2e-61	pfp:PFL1_06936	K02927	RP-L40e, RPL40	large subunit ribosomal protein L40e	--	Genetic Information Processing; Translation; Ribosome [PATH:ko03010]
A3098	60.8	0	gtr:GLOTRDRAFT_118109
A3099	85.4	5.8e-243	fme:FOMMEDRAFT_82189	K20471	COPD, ARCN1, RET2	coatomer subunit delta	--
A3100	69.5	9.4e-199	fme:FOMMEDRAFT_154557	K20295	COG8	conserved oligomeric Golgi complex subunit 8	--
A3101	68.1	1.1e-76	fme:FOMMEDRAFT_154558
A3102	49.9	3.7e-99	pco:PHACADRAFT_113877
A3103	68.1	0	fme:FOMMEDRAFT_83198	K20224	IPO9, RANBP9	importin-9	--
A3104	42.5	3.2e-51	ppl:POSPLDRAFT_97978
A3105	74.2	3.6e-285	fme:FOMMEDRAFT_105546	K14537	NUG2, GNL2	nuclear GTP-binding protein	--	Genetic Information Processing; Translation; Ribosome biogenesis in eukaryotes [PATH:ko03008]
A3106	72.2	6.3e-303	fme:FOMMEDRAFT_166890
A3108	57.7	1.8e-144	hir:HETIRDRAFT_456627
A3109	83.8	1.3e-152	fme:FOMMEDRAFT_120600	K01092	E3.1.3.25, IMPA, suhB	myo-inositol-1(or 4)-monophosphatase	3.1.3.25	Metabolism; Biosynthesis of other secondary metabolites; Streptomycin biosynthesis [PATH:ko00521] Metabolism; Carbohydrate metabolism; Inositol phosphate metabolism [PATH:ko00562] Metabolism; Global and overview maps; Metabolic pathways [PATH:ko01100] Environmental Information Processing; Signal transduction; Phosphatidylinositol signaling system [PATH:ko04070]
A3110	92.1	4.1e-119	fme:FOMMEDRAFT_18901	K02729	PSMA5	20S proteasome subunit alpha 5	3.4.25.1	Genetic Information Processing; Folding, sorting and degradation; Proteasome [PATH:ko03050]
A3111	85	1.2e-53	fme:FOMMEDRAFT_105566	K09022	ridA, tdcF, RIDA	2-iminobutanoate/2-iminopropanoate deaminase	3.5.99.10
A3112	79.4	5.9e-141	fme:FOMMEDRAFT_18903	K00326	E1.6.2.2	cytochrome-b5 reductase	1.6.2.2	Metabolism; Carbohydrate metabolism; Amino sugar and nucleotide sugar metabolism [PATH:ko00520]
A3113	74.4	0	fme:FOMMEDRAFT_83758	K11849	USP25	ubiquitin carboxyl-terminal hydrolase 25	3.4.19.12	Organismal Systems; Immune system; IL-17 signaling pathway [PATH:ko04657]
A3114	61.3	3.7e-214	fme:FOMMEDRAFT_18905
A3115	42.4	2.8e-07	fme:FOMMEDRAFT_154575
A3116	55.2	7.2e-183	fme:FOMMEDRAFT_18906
A3117	66.3	1.9e-189	fme:FOMMEDRAFT_18906
A3119	41.9	4.3e-60	abv:AGABI2DRAFT58577
A3124	41.4	1.9e-33	tvs:TRAVEDRAFT_86288
A3125	84.6	3.9e-167	fme:FOMMEDRAFT_120630	K10967	KTR1_3	alpha 1,2-mannosyltransferase	2.4.1.-	Metabolism; Glycan biosynthesis and metabolism; Other types of O-glycan biosynthesis [PATH:ko00514]
A3126	57.8	7.6e-227	fme:FOMMEDRAFT_171011
A3127	63.5	3.1e-92	fme:FOMMEDRAFT_143178	K02956	RP-S15, MRPS15, rpsO	small subunit ribosomal protein S15	--	Genetic Information Processing; Translation; Ribosome [PATH:ko03010]
A3128	71.7	0	fme:FOMMEDRAFT_23588
A3129	44.2	5.4e-270	sla:SERLADRAFT_433232
A3130	67.3	1.8e-119	fme:FOMMEDRAFT_23590
A3131	73.8	4e-170	fme:FOMMEDRAFT_31796	K05543	DUS2	tRNA-dihydrouridine synthase 2	1.3.1.91
A3132	51.3	5.7e-101	pco:PHACADRAFT_178748
A3133	60.7	9.5e-188	fme:FOMMEDRAFT_149129
A3134	63.9	1.2e-133	fme:FOMMEDRAFT_25366	K01876	aspS	aspartyl-tRNA synthetase	6.1.1.12	Genetic Information Processing; Translation; Aminoacyl-tRNA biosynthesis [PATH:ko00970]
A3135	87.4	8e-219	fme:FOMMEDRAFT_129179	K01689	ENO, eno	enolase	4.2.1.11	Metabolism; Carbohydrate metabolism; Glycolysis / Gluconeogenesis [PATH:ko00010] Metabolism; Energy metabolism; Methane metabolism [PATH:ko00680] Metabolism; Global and overview maps; Metabolic pathways [PATH:ko01100] Metabolism; Global and overview maps; Biosynthesis of secondary metabolites [PATH:ko01110] Metabolism; Global and overview maps; Microbial metabolism in diverse environments [PATH:k…
A3138	76.4	7.2e-276	fme:FOMMEDRAFT_23599	K19986	EXOC8, SEC84	exocyst complex component 8	--
A3139	92.8	1.4e-209	fme:FOMMEDRAFT_96137	K04441	P38	p38 MAP kinase	2.7.11.24	Human Diseases; Drug resistance: Antineoplastic; Endocrine resistance [PATH:ko01522] Environmental Information Processing; Signal transduction; MAPK signaling pathway [PATH:ko04010] Environmental Information Processing; Signal transduction; MAPK signaling pathway - yeast [PATH:ko04011] Environmental Information Processing; Signal transduction; MAPK signaling pathway - fly [PATH:ko04013] Environme…
A3141	54.9	1.3e-277	fme:FOMMEDRAFT_171001	K00558	DNMT1, dcm	DNA (cytosine-5)-methyltransferase 1	2.1.1.37	Metabolism; Amino acid metabolism; Cysteine and methionine metabolism [PATH:ko00270] Metabolism; Global and overview maps; Metabolic pathways [PATH:ko01100] Human Diseases; Cancers: Overview; MicroRNAs in cancer [PATH:ko05206]
A3142	63	2.6e-249	fme:FOMMEDRAFT_114065	K12878	THOC1	THO complex subunit 1	--	Genetic Information Processing; Translation; RNA transport [PATH:ko03013] Genetic Information Processing; Transcription; Spliceosome [PATH:ko03040]
A3144	84.1	1.8e-199	fme:FOMMEDRAFT_23605	K01784	galE, GALE	UDP-glucose 4-epimerase	5.1.3.2	Metabolism; Carbohydrate metabolism; Galactose metabolism [PATH:ko00052] Metabolism; Carbohydrate metabolism; Amino sugar and nucleotide sugar metabolism [PATH:ko00520] Metabolism; Global and overview maps; Metabolic pathways [PATH:ko01100]
A3145	75.2	6.8e-242	fme:FOMMEDRAFT_114069	K01968	E6.4.1.4A	3-methylcrotonyl-CoA carboxylase alpha subunit	6.4.1.4	Metabolism; Amino acid metabolism; Valine, leucine and isoleucine degradation [PATH:ko00280] Metabolism; Global and overview maps; Metabolic pathways [PATH:ko01100]
A3148	86.5	7.5e-217	fme:FOMMEDRAFT_129199
A3149	79	3.1e-73	fme:FOMMEDRAFT_114074	K09578	PIN1	peptidyl-prolyl cis-trans isomerase NIMA-interacting 1	5.2.1.8	Organismal Systems; Immune system; RIG-I-like receptor signaling pathway [PATH:ko04622]
A3150	61.8	4.8e-133	fme:FOMMEDRAFT_95832	K07140	K07140	uncharacterized protein	--
A3151	40.6	9.2e-35	mrr:Moror_10287
A3152	72.8	5e-228	fme:FOMMEDRAFT_114080	K11872	UBP9_13	ubiquitin carboxyl-terminal hydrolase 9/13	3.4.19.12
A3154	84.6	4.9e-82	fme:FOMMEDRAFT_143165
A3155	69.3	2.2e-115	fme:FOMMEDRAFT_161644
A3156	97.6	5.1e-81	fme:FOMMEDRAFT_114041	K16466	CETN3, CDC31	centrin-3	--
A3157	75.5	1e-177	fme:FOMMEDRAFT_23586
A3158	80.7	4.3e-243	fme:FOMMEDRAFT_143158	K01230	MAN1	mannosyl-oligosaccharide alpha-1,2-mannosidase	3.2.1.113	Metabolism; Glycan biosynthesis and metabolism; N-Glycan biosynthesis [PATH:ko00510] Metabolism; Glycan biosynthesis and metabolism; Various types of N-glycan biosynthesis [PATH:ko00513] Metabolism; Global and overview maps; Metabolic pathways [PATH:ko01100] Genetic Information Processing; Folding, sorting and degradation; Protein processing in endoplasmic reticulum [PATH:ko04141]
A3159	69.9	1.2e-169	fme:FOMMEDRAFT_143144
A3160	64.3	0	fme:FOMMEDRAFT_136948
A3161	63.9	0	fme:FOMMEDRAFT_129110
A3225	45.4	9.7e-37	gtr:GLOTRDRAFT_22167
A3226	72.4	1.2e-92	fme:FOMMEDRAFT_124824	K12883	NCBP2, CBP20	nuclear cap-binding protein subunit 2	--	Genetic Information Processing; Translation; RNA transport [PATH:ko03013] Genetic Information Processing; Translation; mRNA surveillance pathway [PATH:ko03015] Genetic Information Processing; Transcription; Spliceosome [PATH:ko03040]
A3227	71.3	1.8e-77	fme:FOMMEDRAFT_119611
A3228	49.4	4.9e-132	fme:FOMMEDRAFT_132529
A3229	77.1	2.3e-203	fme:FOMMEDRAFT_166413
A3230	70.6	3.1e-213	fme:FOMMEDRAFT_166412	K15082	RAD7	DNA repair protein RAD7	--
A3231	81.5	0	fme:FOMMEDRAFT_166407	K05349	bglX	beta-glucosidase	3.2.1.21	Metabolism; Metabolism of other amino acids; Cyanoamino acid metabolism [PATH:ko00460] Metabolism; Carbohydrate metabolism; Starch and sucrose metabolism [PATH:ko00500] Metabolism; Biosynthesis of other secondary metabolites; Phenylpropanoid biosynthesis [PATH:ko00940] Metabolism; Global and overview maps; Metabolic pathways [PATH:ko01100] Metabolism; Global and overview maps; Biosynthesis of sec…
A3232	46.1	0	shs:STEHIDRAFT_103850
A3233	40.3	4.1e-29	fme:FOMMEDRAFT_18330
A3234	72.2	7.4e-36	fme:FOMMEDRAFT_119670	K08504	BET1	blocked early in transport 1	--	Genetic Information Processing; Folding, sorting and degradation; SNARE interactions in vesicular transport [PATH:ko04130]
A3236	58.4	1.1e-139	fme:FOMMEDRAFT_139387
A3237	67.6	1e-55	fme:FOMMEDRAFT_134924
A3238	49.2	1.4e-137	fme:FOMMEDRAFT_139386
A3239	91.2	6.5e-86	fme:FOMMEDRAFT_132517	K14819	DUSP12, YVH1	dual specificity phosphatase 12	3.1.3.16 3.1.3.48
A3240	74.8	2.1e-113	fme:FOMMEDRAFT_119688
A3241	65.3	8.1e-186	fme:FOMMEDRAFT_145430
A3243	76.7	0	fme:FOMMEDRAFT_26901	K08832	SRPK3, STK23	serine/threonine-protein kinase SRPK3	2.7.11.1
A3248	66	2.7e-175	fme:FOMMEDRAFT_87012	K05284	PIGM	phosphatidylinositol glycan, class M	2.4.1.-	Metabolism; Glycan biosynthesis and metabolism; Glycosylphosphatidylinositol (GPI)-anchor biosynthesis [PATH:ko00563] Metabolism; Global and overview maps; Metabolic pathways [PATH:ko01100]
A3249	40.5	1e-35	fme:FOMMEDRAFT_49705
A3251	51.3	1.1e-46	scm:SCHCODRAFT_59326	K15190	MEPCE, BCDIN3	7SK snRNA methylphosphate capping enzyme	2.1.1.-
A3252	66.1	1.5e-285	psq:PUNSTDRAFT_91488	K22913	FIG4	phosphatidylinositol 3,5-bisphosphate 5-phosphatase	3.1.3.-	Metabolism; Carbohydrate metabolism; Inositol phosphate metabolism [PATH:ko00562] Metabolism; Global and overview maps; Metabolic pathways [PATH:ko01100]
A3254	60.6	2.2e-76	fme:FOMMEDRAFT_145445
A3255	82.3	1.5e-255	fme:FOMMEDRAFT_104683
A3256	60.7	1.7e-227	fme:FOMMEDRAFT_78216
A3261	71.3	7e-37	fme:FOMMEDRAFT_104675	K07253	MIF	phenylpyruvate tautomerase	5.3.2.1	Metabolism; Amino acid metabolism; Tyrosine metabolism [PATH:ko00350] Metabolism; Amino acid metabolism; Phenylalanine metabolism [PATH:ko00360]
A3262	80.2	4.3e-226	fme:FOMMEDRAFT_119713	K00383	GSR, gor	glutathione reductase (NADPH)	1.8.1.7	Metabolism; Metabolism of other amino acids; Glutathione metabolism [PATH:ko00480] Organismal Systems; Endocrine system; Thyroid hormone synthesis [PATH:ko04918]
A3263	63.5	2.4e-32	fme:FOMMEDRAFT_104667	K12160	SUMO, SMT3	small ubiquitin-related modifier	--	Genetic Information Processing; Translation; RNA transport [PATH:ko03013] Human Diseases; Cardiovascular diseases; Fluid shear stress and atherosclerosis [PATH:ko05418]
A3264	76.6	1.7e-113	fme:FOMMEDRAFT_104664	K03145	TFIIS	transcription elongation factor S-II	--
A3265	78.6	6.7e-138	fme:FOMMEDRAFT_166425	K12862	PLRG1, PRL1, PRP46	pleiotropic regulator 1	--	Genetic Information Processing; Transcription; Spliceosome [PATH:ko03040]
A3266	44.4	7.5e-35	gtr:GLOTRDRAFT_110289
A3267	80.5	1e-147	fme:FOMMEDRAFT_166434	K14847	RPF2	ribosome production factor 2	--
A3268	69.8	0	fme:FOMMEDRAFT_78673	K11836	USP5_13, UBP14	ubiquitin carboxyl-terminal hydrolase 5/13	3.4.19.12
A3269	64.2	1.6e-47	fme:FOMMEDRAFT_104693
A3270	84.9	7e-155	fme:FOMMEDRAFT_168918	K10686	UBE1C, UBA3	ubiquitin-activating enzyme E1 C	6.2.1.45	Genetic Information Processing; Folding, sorting and degradation; Ubiquitin mediated proteolysis [PATH:ko04120]
A3271	83.8	1.1e-88	fme:FOMMEDRAFT_41411
A3272	60.5	0	fme:FOMMEDRAFT_145449	K11592	DICER1, DCR1	endoribonuclease Dicer	3.1.26.-	Human Diseases; Cancers: Overview; MicroRNAs in cancer [PATH:ko05206]
A3273	76.6	2.7e-179	fme:FOMMEDRAFT_104697	K11303	HAT1, KAT1	histone acetyltransferase 1	2.3.1.48	Human Diseases; Substance dependence; Alcoholism [PATH:ko05034]
A3274	88	2e-92	fme:FOMMEDRAFT_26926
A3275	61.5	2.8e-184	fme:FOMMEDRAFT_153594
A3276	65.7	1.5e-72	fme:FOMMEDRAFT_79643
A3277	43.7	2e-27	fme:FOMMEDRAFT_145452
A3278	73.5	2.4e-148	fme:FOMMEDRAFT_79005	K15175	CDC73	parafibromin	--
A3279	64.2	1.3e-71	fme:FOMMEDRAFT_132556	K00915	IPMK, IPK2	inositol-polyphosphate multikinase	2.7.1.140 2.7.1.151	Metabolism; Carbohydrate metabolism; Inositol phosphate metabolism [PATH:ko00562] Metabolism; Global and overview maps; Metabolic pathways [PATH:ko01100] Environmental Information Processing; Signal transduction; Phosphatidylinositol signaling system [PATH:ko04070] Cellular Processes; Transport and catabolism; Autophagy - yeast [PATH:ko04138]
A3281	53	1.2e-86	shs:STEHIDRAFT_92366	K20405	NPRL2	nitrogen permease regulator 2-like protein	--	Environmental Information Processing; Signal transduction; mTOR signaling pathway [PATH:ko04150]
A3282	68.6	3.3e-59	fme:FOMMEDRAFT_104702
A3283	59.3	2.8e-76	fme:FOMMEDRAFT_119759	K00059	fabG	3-oxoacyl-[acyl-carrier protein] reductase	1.1.1.100	Metabolism; Lipid metabolism; Fatty acid biosynthesis [PATH:ko00061] Metabolism; Biosynthesis of other secondary metabolites; Prodigiosin biosynthesis [PATH:ko00333] Metabolism; Metabolism of cofactors and vitamins; Biotin metabolism [PATH:ko00780] Metabolism; Lipid metabolism; Biosynthesis of unsaturated fatty acids [PATH:ko01040] Metabolism; Global and overview maps; Metabolic pathways [PATH:ko…
A3284	79.9	1.5e-233	fme:FOMMEDRAFT_104720
A3287	73.5	3.5e-271	fme:FOMMEDRAFT_77544	K15026	EIF2A	translation initiation factor 2A	--
A3288	71.5	1.4e-198	fme:FOMMEDRAFT_145461
A3289	67	1.2e-153	gtr:GLOTRDRAFT_133752
A3291	74.6	6.2e-94	fme:FOMMEDRAFT_79193
A3292	84.7	8.6e-182	fme:FOMMEDRAFT_168916	K11108	RCL1	RNA 3'-terminal phosphate cyclase-like protein	--	Genetic Information Processing; Translation; Ribosome biogenesis in eukaryotes [PATH:ko03008]
A3293	92.2	8e-264	fme:FOMMEDRAFT_78770	K13100	CWC22	pre-mRNA-splicing factor CWC22	--
A3294	69	1.5e-100	fme:FOMMEDRAFT_104762
A3295	76.1	0	fme:FOMMEDRAFT_166483
A3297	74.3	5.9e-97	fme:FOMMEDRAFT_62748
A3298	62.4	6.8e-158	hir:HETIRDRAFT_146079	K03843	ALG2	alpha-1,3/alpha-1,6-mannosyltransferase	2.4.1.132 2.4.1.257	Metabolism; Glycan biosynthesis and metabolism; N-Glycan biosynthesis [PATH:ko00510] Metabolism; Glycan biosynthesis and metabolism; Various types of N-glycan biosynthesis [PATH:ko00513] Metabolism; Global and overview maps; Metabolic pathways [PATH:ko01100]
A3299	55.7	9.7e-76	fme:FOMMEDRAFT_166479
A3300	70.8	1.5e-214	fme:FOMMEDRAFT_153619
A3301	72.1	8.9e-44	fme:FOMMEDRAFT_18374
A3302	86.2	4.1e-144	fme:FOMMEDRAFT_153621	K00948	PRPS, prsA	ribose-phosphate pyrophosphokinase	2.7.6.1	Metabolism; Carbohydrate metabolism; Pentose phosphate pathway [PATH:ko00030] Metabolism; Nucleotide metabolism; Purine metabolism [PATH:ko00230] Metabolism; Global and overview maps; Metabolic pathways [PATH:ko01100] Metabolism; Global and overview maps; Biosynthesis of secondary metabolites [PATH:ko01110] Metabolism; Global and overview maps; Microbial metabolism in diverse environments [PATH:k…
A3303	83.4	3.8e-132	fme:FOMMEDRAFT_87509	K19306	BUD23	18S rRNA (guanine1575-N7)-methyltransferase	2.1.1.309
A3304	89.4	6.6e-232	fme:FOMMEDRAFT_166468
A3305	64.3	4.1e-203	fme:FOMMEDRAFT_166470	K11315	TADA3, ADA3, NGG1	transcriptional adapter 3	--	Human Diseases; Infectious diseases: Viral; Human papillomavirus infection [PATH:ko05165]
A3306	54.8	2.1e-52	fme:FOMMEDRAFT_166471
A3307	62	5e-208	fme:FOMMEDRAFT_78358	K17675	SUPV3L1, SUV3	ATP-dependent RNA helicase SUPV3L1/SUV3	3.6.4.13
A3309	54.7	3.6e-81	fme:FOMMEDRAFT_166473	K20823	NAA35, MAK10	N-alpha-acetyltransferase 35, NatC auxiliary subunit	--
A3310	77.6	2.5e-160	fme:FOMMEDRAFT_119786	K01867	WARS, trpS	tryptophanyl-tRNA synthetase	6.1.1.2	Genetic Information Processing; Translation; Aminoacyl-tRNA biosynthesis [PATH:ko00970]
A3311	71.2	2.3e-237	fme:FOMMEDRAFT_104743	K00877	THI20	hydroxymethylpyrimidine/phosphomethylpyrimidine kinase / thiaminase	2.7.1.49 2.7.4.7 3.5.99.2	Metabolism; Metabolism of cofactors and vitamins; Thiamine metabolism [PATH:ko00730] Metabolism; Global and overview maps; Metabolic pathways [PATH:ko01100]
A3312	86.3	1e-125	fme:FOMMEDRAFT_78487	K10773	NTH	endonuclease III	4.2.99.18	Genetic Information Processing; Replication and repair; Base excision repair [PATH:ko03410]
A3313	78.3	1e-195	fme:FOMMEDRAFT_153632	K00931	proB	glutamate 5-kinase	2.7.2.11	Metabolism; Amino acid metabolism; Arginine and proline metabolism [PATH:ko00330] Metabolism; Biosynthesis of other secondary metabolites; Carbapenem biosynthesis [PATH:ko00332] Metabolism; Global and overview maps; Metabolic pathways [PATH:ko01100] Metabolism; Global and overview maps; Biosynthesis of antibiotics [PATH:ko01130] Metabolism; Global and overview maps; Biosynthesis of amino acids [P…
A3314	82.7	2.9e-201	fme:FOMMEDRAFT_86815	K08900	BCS1	mitochondrial chaperone BCS1	--
A3318	52.2	6.2e-167	fme:FOMMEDRAFT_26995
A3319	75	6.9e-230	fme:FOMMEDRAFT_16127	K16261	YAT	yeast amino acid transporter	--
A3320	51.4	2.1e-67	fme:FOMMEDRAFT_22414
A3321	79.8	1.2e-87	fme:FOMMEDRAFT_132608	K07904	RAB11A	Ras-related protein Rab-11A	--	Cellular Processes; Transport and catabolism; Endocytosis [PATH:ko04144] Organismal Systems; Excretory system; Endocrine and other factor-regulated calcium reabsorption [PATH:ko04961] Organismal Systems; Excretory system; Vasopressin-regulated water reabsorption [PATH:ko04962] Organismal Systems; Digestive system; Pancreatic secretion [PATH:ko04972]
A3322	94.8	3.9e-101	fme:FOMMEDRAFT_26993	K04393	CDC42	cell division control protein 42	--	Environmental Information Processing; Signal transduction; MAPK signaling pathway [PATH:ko04010] Environmental Information Processing; Signal transduction; MAPK signaling pathway - yeast [PATH:ko04011] Environmental Information Processing; Signal transduction; Ras signaling pathway [PATH:ko04014] Environmental Information Processing; Signal transduction; Rap1 signaling pathway [PATH:ko04015] Orga…
A3323	60.7	2.9e-172	fme:FOMMEDRAFT_153684
A3324	65.9	1.1e-87	fme:FOMMEDRAFT_119842
A3325	93.5	7.8e-114	fme:FOMMEDRAFT_124946	K07936	RAN	GTP-binding nuclear protein Ran	--	Genetic Information Processing; Translation; Ribosome biogenesis in eukaryotes [PATH:ko03008] Genetic Information Processing; Translation; RNA transport [PATH:ko03013] Human Diseases; Infectious diseases: Viral; Human T-cell leukemia virus 1 infection [PATH:ko05166]
A3326	64.7	1e-118	shs:STEHIDRAFT_92044	K15542	PFS2	polyadenylation factor subunit 2	--	Genetic Information Processing; Translation; mRNA surveillance pathway [PATH:ko03015]
A3327	46.5	8.7e-207	fme:FOMMEDRAFT_166504
A3328	65.7	4.3e-58	fme:FOMMEDRAFT_166505
A3329	78.1	0	fme:FOMMEDRAFT_18416
A3330	92.9	1.2e-282	fme:FOMMEDRAFT_119837	K03942	NDUFV1	NADH dehydrogenase (ubiquinone) flavoprotein 1	7.1.1.2 1.6.99.3	Metabolism; Energy metabolism; Oxidative phosphorylation [PATH:ko00190] Metabolism; Global and overview maps; Metabolic pathways [PATH:ko01100] Organismal Systems; Environmental adaptation; Thermogenesis [PATH:ko04714] Organismal Systems; Nervous system; Retrograde endocannabinoid signaling [PATH:ko04723] Human Diseases; Endocrine and metabolic diseases; Non-alcoholic fatty liver disease (NAFLD) …
A3331	49.1	2e-54	gtr:GLOTRDRAFT_115002	K11968	ARIH1	ariadne-1	2.3.2.31
A3332	69.1	3.9e-102	fme:FOMMEDRAFT_119826
A3333	60.6	6.4e-86	fme:FOMMEDRAFT_18408
A3334	67.3	4.2e-112	fme:FOMMEDRAFT_18409
A3335	63.2	2.5e-166	fme:FOMMEDRAFT_18403	K19366	SPG20	spartin	--	Cellular Processes; Transport and catabolism; Endocytosis [PATH:ko04144]
A3336	85.3	1.1e-223	fme:FOMMEDRAFT_86934	K18580	RHGA	rhamnogalacturonan hydrolase	3.2.1.171
A3337	76.7	3.3e-132	fme:FOMMEDRAFT_141488	K13119	FAM50, XAP5	protein FAM50	--
A3338	87.1	3.5e-188	fme:FOMMEDRAFT_104778	K00002	AKR1A1, adh	alcohol dehydrogenase (NADP+)	1.1.1.2	Metabolism; Carbohydrate metabolism; Glycolysis / Gluconeogenesis [PATH:ko00010] Metabolism; Carbohydrate metabolism; Pentose and glucuronate interconversions [PATH:ko00040] Metabolism; Lipid metabolism; Glycerolipid metabolism [PATH:ko00561] Metabolism; Xenobiotics biodegradation and metabolism; Caprolactam degradation [PATH:ko00930] Metabolism; Global and overview maps; Metabolic pathways [PATH…
A3339	78.9	0	fme:FOMMEDRAFT_139451	K17257	ITFG1	integrin alpha FG-GAP repeat containing protein 1	--
A3340	65.5	0	fme:FOMMEDRAFT_145486	K20047	PAN1	actin cytoskeleton-regulatory complex protein PAN1	--
A3341	44	6e-10	adl:AURDEDRAFT_22872
A3342	74.2	0	scm:SCHCODRAFT_66267	K02154	ATPeV0A, ATP6N	V-type H+-transporting ATPase subunit a	--	Metabolism; Energy metabolism; Oxidative phosphorylation [PATH:ko00190] Metabolism; Global and overview maps; Metabolic pathways [PATH:ko01100] Cellular Processes; Transport and catabolism; Lysosome [PATH:ko04142] Cellular Processes; Transport and catabolism; Phagosome [PATH:ko04145] Organismal Systems; Nervous system; Synaptic vesicle cycle [PATH:ko04721] Organismal Systems; Excretory system; Co…
A3343	86.1	0	fme:FOMMEDRAFT_18396	K03235	EF3, TEF3	elongation factor 3	--
A3344	66.8	6.1e-183	fme:FOMMEDRAFT_166510
A3345	67.7	1.4e-181	fme:FOMMEDRAFT_18422	K12670	WBP1	oligosaccharyltransferase complex subunit beta	--	Metabolism; Glycan biosynthesis and metabolism; N-Glycan biosynthesis [PATH:ko00510] Metabolism; Glycan biosynthesis and metabolism; Various types of N-glycan biosynthesis [PATH:ko00513] Metabolism; Global and overview maps; Metabolic pathways [PATH:ko01100] Genetic Information Processing; Folding, sorting and degradation; Protein processing in endoplasmic reticulum [PATH:ko04141]
A3346	58.2	5.6e-117	fme:FOMMEDRAFT_132616	K16639	LACTB2	endoribonuclease LACTB2	3.1.27.-
A3347	55.6	7.6e-103	mpr:MPER_12552
A3349	58.7	1.1e-14	mrr:Moror_8521
A3352	58.7	1.1e-14	mrr:Moror_8521
A3353	53.2	4.5e-256	pco:PHACADRAFT_58702
A3355	58.1	1.4e-141	fme:FOMMEDRAFT_147410
A3356	80.6	9.1e-75	fme:FOMMEDRAFT_124908	K20302	TRAPPC3, BET3	trafficking protein particle complex subunit 3	--
A3357	74.5	0	fme:FOMMEDRAFT_125041
A3358	53	1.2e-160	fme:FOMMEDRAFT_157656
A3359	45.7	3.7e-133	fme:FOMMEDRAFT_157656
A3360	87.3	2.6e-54	fme:FOMMEDRAFT_109766	K02898	RP-L26e, RPL26	large subunit ribosomal protein L26e	--	Genetic Information Processing; Translation; Ribosome [PATH:ko03010]
A3361	77.1	5.1e-198	fme:FOMMEDRAFT_124851	K14016	UFD1	ubiquitin fusion degradation protein 1	--	Genetic Information Processing; Folding, sorting and degradation; Protein processing in endoplasmic reticulum [PATH:ko04141]
A3362	93.9	2.7e-256	fme:FOMMEDRAFT_29430	K09496	CCT4	T-complex protein 1 subunit delta	--
A3363	84.4	1.5e-121	fme:FOMMEDRAFT_109756	K12872	RBM22, SLT11	pre-mRNA-splicing factor RBM22/SLT11	--	Genetic Information Processing; Transcription; Spliceosome [PATH:ko03040]
A3364	59.9	1.5e-172	fme:FOMMEDRAFT_134996
A3365	53.1	1e-151	fme:FOMMEDRAFT_21194
A3366	54	2.2e-302	fme:FOMMEDRAFT_147438
A3367	88.7	2.3e-122	cci:CC1G_01186
A3368	61	1.1e-110	fme:FOMMEDRAFT_109947	K11279	NAP1L1, NRP	nucleosome assembly protein 1-like 1	--
A3369	44.4	1.2e-26	mrr:Moror_2088
A3370	70.9	3.2e-128	fme:FOMMEDRAFT_109886	K15272	SLC35A1_2_3	solute carrier family 35 (UDP-sugar transporter), member A1/2/3	--
A3371	73.6	1.3e-193	fme:FOMMEDRAFT_157685	K03575	mutY	A/G-specific adenine glycosylase	3.2.2.31	Genetic Information Processing; Replication and repair; Base excision repair [PATH:ko03410]
A3372	57.8	8.3e-159	fme:FOMMEDRAFT_109926
A3373	45.8	9.4e-43	fme:FOMMEDRAFT_21188
A3374	60.2	4.7e-120	fme:FOMMEDRAFT_147356	K07119	K07119	uncharacterized protein	--
A3375	63.2	1.1e-125	fme:FOMMEDRAFT_147356	K07119	K07119	uncharacterized protein	--
A3376	77.6	4e-76	fme:FOMMEDRAFT_147354
A3377	55.7	2e-90	fme:FOMMEDRAFT_134904
A3378	53.8	0	fme:FOMMEDRAFT_168831	K11397	EAF1, VID21	chromatin modification-related protein VID21	--
A3379	72.8	1.2e-147	fme:FOMMEDRAFT_157778
A3380	84.3	1.7e-258	fme:FOMMEDRAFT_141424	K01027	OXCT	3-oxoacid CoA-transferase	2.8.3.5	Metabolism; Lipid metabolism; Synthesis and degradation of ketone bodies [PATH:ko00072] Metabolism; Amino acid metabolism; Valine, leucine and isoleucine degradation [PATH:ko00280] Metabolism; Carbohydrate metabolism; Butanoate metabolism [PATH:ko00650]
A3381	65.6	1.2e-93	fme:FOMMEDRAFT_21090
A3382	77.4	1.9e-120	fme:FOMMEDRAFT_124738	K16219	NTMT1, METTL11A, NTM1	protein N-terminal methyltransferase	2.1.1.244
A3383	79.6	0	fme:FOMMEDRAFT_87335	K11292	SUPT6H, SPT6	transcription elongation factor SPT6	--
A3384	41.6	1.6e-31	hir:HETIRDRAFT_60450
A3385	57.5	3e-78	fme:FOMMEDRAFT_109644	K19995	SCAMP	secretory carrier-associated membrane protein	--
A3386	74.3	8.2e-269	fme:FOMMEDRAFT_124714	K13126	PABPC	polyadenylate-binding protein	--	Genetic Information Processing; Translation; RNA transport [PATH:ko03013] Genetic Information Processing; Translation; mRNA surveillance pathway [PATH:ko03015] Genetic Information Processing; Folding, sorting and degradation; RNA degradation [PATH:ko03018]
A3387	82.8	1.3e-171	fme:FOMMEDRAFT_21076
A3388	85.2	1.1e-255	fme:FOMMEDRAFT_141416	K03106	SRP54, ffh	signal recognition particle subunit SRP54	3.6.5.4	Cellular Processes; Cellular community - prokaryotes; Quorum sensing [PATH:ko02024] Genetic Information Processing; Folding, sorting and degradation; Protein export [PATH:ko03060] Environmental Information Processing; Membrane transport; Bacterial secretion system [PATH:ko03070]
A3389	79.7	2.5e-59	fme:FOMMEDRAFT_147339
A3390	71.9	2.2e-108	fme:FOMMEDRAFT_87941
A3391	63.2	8e-106	fme:FOMMEDRAFT_87218
A3392	78.6	0	fme:FOMMEDRAFT_109624	K01415	ECE	endothelin-converting enzyme	3.4.24.71
A3393	74.1	2.8e-77	fme:FOMMEDRAFT_147337	K01693	hisB	imidazoleglycerol-phosphate dehydratase	4.2.1.19	Metabolism; Amino acid metabolism; Histidine metabolism [PATH:ko00340] Metabolism; Global and overview maps; Metabolic pathways [PATH:ko01100] Metabolism; Global and overview maps; Biosynthesis of secondary metabolites [PATH:ko01110] Metabolism; Global and overview maps; Biosynthesis of amino acids [PATH:ko01230]
A3394	76.1	4.4e-166	fme:FOMMEDRAFT_29373	K17656	MSS51	mitochondrial splicing suppressor protein 51	--
A3395	77.3	6e-117	fme:FOMMEDRAFT_87445	K00944	AK3	nucleoside-triphosphate--adenylate kinase	2.7.4.10	Metabolism; Nucleotide metabolism; Purine metabolism [PATH:ko00230] Metabolism; Global and overview maps; Biosynthesis of secondary metabolites [PATH:ko01110] Metabolism; Global and overview maps; Biosynthesis of antibiotics [PATH:ko01130]
A3396	70.8	3.1e-240	fme:FOMMEDRAFT_141408
A3397	67.9	7.3e-122	fme:FOMMEDRAFT_147333	K08870	TWF	twinfilin	--
A3398	81.5	1.3e-300	fme:FOMMEDRAFT_21066	K06628	CDC45	cell division control protein 45	--	Cellular Processes; Cell growth and death; Cell cycle [PATH:ko04110] Cellular Processes; Cell growth and death; Cell cycle - yeast [PATH:ko04111] Cellular Processes; Cell growth and death; Meiosis - yeast [PATH:ko04113]
A3399	81	1.1e-205	fme:FOMMEDRAFT_124688
A3401	66.4	6.8e-120	fme:FOMMEDRAFT_135021	K01379	CTSD	cathepsin D	3.4.23.5	Environmental Information Processing; Signal transduction; Sphingolipid signaling pathway [PATH:ko04071] Cellular Processes; Transport and catabolism; Autophagy - animal [PATH:ko04140] Cellular Processes; Transport and catabolism; Lysosome [PATH:ko04142] Cellular Processes; Cell growth and death; Apoptosis [PATH:ko04210] Organismal Systems; Endocrine system; Estrogen signaling pathway [PATH:ko049…
A3402	60.1	2.5e-128	fme:FOMMEDRAFT_168804	K04718	SPHK	sphingosine kinase	2.7.1.91	Metabolism; Lipid metabolism; Sphingolipid metabolism [PATH:ko00600] Metabolism; Global and overview maps; Metabolic pathways [PATH:ko01100] Environmental Information Processing; Signal transduction; Calcium signaling pathway [PATH:ko04020] Environmental Information Processing; Signal transduction; Sphingolipid signaling pathway [PATH:ko04071] Environmental Information Processing; Signal transduc…
A3403	70	0	fme:FOMMEDRAFT_157522
A3404	68.3	1.2e-122	fme:FOMMEDRAFT_168795	K00555	TRMT1, trm1	tRNA (guanine26-N2/guanine27-N2)-dimethyltransferase	2.1.1.215 2.1.1.216
A3405	91.9	5.2e-50	fme:FOMMEDRAFT_134867	K11252	H2B	histone H2B	--	Human Diseases; Substance dependence; Alcoholism [PATH:ko05034] Human Diseases; Cancers: Overview; Viral carcinogenesis [PATH:ko05203] Human Diseases; Immune diseases; Systemic lupus erythematosus [PATH:ko05322]
A3406	83.8	2.1e-188	fme:FOMMEDRAFT_21055
A3407	89.7	2.5e-185	fme:FOMMEDRAFT_87153	K01480	speB	agmatinase	3.5.3.11	Metabolism; Amino acid metabolism; Arginine and proline metabolism [PATH:ko00330] Metabolism; Global and overview maps; Metabolic pathways [PATH:ko01100]
A3408	77.9	1.6e-120	fme:FOMMEDRAFT_141392	K03327	TC.MATE, SLC47A, norM, mdtK, dinF	multidrug resistance protein, MATE family	--
A3409	69.6	4.5e-199	fme:FOMMEDRAFT_102033
A3410	82.2	0	fme:FOMMEDRAFT_124676	K00749	E2.4.1.183	alpha-1,3-glucan synthase	2.4.1.183
A3411	55.4	0	fme:FOMMEDRAFT_109566
A3412	53.6	8.3e-171	fme:FOMMEDRAFT_109954
A3413	83.3	1.8e-171	fme:FOMMEDRAFT_21050	K13953	adhP	alcohol dehydrogenase, propanol-preferring	1.1.1.1	Metabolism; Carbohydrate metabolism; Glycolysis / Gluconeogenesis [PATH:ko00010] Metabolism; Lipid metabolism; Fatty acid degradation [PATH:ko00071] Metabolism; Amino acid metabolism; Tyrosine metabolism [PATH:ko00350] Metabolism; Xenobiotics biodegradation and metabolism; Chloroalkane and chloroalkene degradation [PATH:ko00625] Metabolism; Xenobiotics biodegradation and metabolism; Naphthalene d…
A3414	72.4	7.9e-15	fme:FOMMEDRAFT_71350	K07213	ATOX1, ATX1, copZ, golB	copper chaperone	--	Organismal Systems; Digestive system; Mineral absorption [PATH:ko04978]
A3415	82.5	1.8e-211	fme:FOMMEDRAFT_157531
A3416	60.3	0	fme:FOMMEDRAFT_124682	K14300	NUP133	nuclear pore complex protein Nup133	--	Genetic Information Processing; Translation; RNA transport [PATH:ko03013]
A3417	84.1	3.9e-67	fme:FOMMEDRAFT_109599	K09564	PPIE	peptidyl-prolyl isomerase E (cyclophilin E)	5.2.1.8	Genetic Information Processing; Transcription; Spliceosome [PATH:ko03040]
A3418	62.7	2.4e-113	fme:FOMMEDRAFT_21048
A3419	78.7	4e-79	fme:FOMMEDRAFT_21045
A3420	81.2	1.1e-29	dsq:DICSQDRAFT_97565	K03127	TAF13	transcription initiation factor TFIID subunit 13	--	Genetic Information Processing; Transcription; Basal transcription factors [PATH:ko03022] Human Diseases; Infectious diseases: Viral; Herpes simplex infection [PATH:ko05168]
A3421	62.3	2.8e-98	fme:FOMMEDRAFT_87529
A3422	81.6	1.6e-116	fme:FOMMEDRAFT_134856	K12587	MTR3, EXOSC6	exosome complex component MTR3	--	Genetic Information Processing; Folding, sorting and degradation; RNA degradation [PATH:ko03018]
A3423	57	5.4e-103	fme:FOMMEDRAFT_157750
A3424	52	7.5e-97	fme:FOMMEDRAFT_168783
A3426	88.7	5.6e-167	fme:FOMMEDRAFT_21037	K16938	SEPT3_9_12	septin 3/9/12	--	Human Diseases; Infectious diseases: Bacterial; Bacterial invasion of epithelial cells [PATH:ko05100]
A3427	80.9	8e-139	fme:FOMMEDRAFT_109549
A3428	59.7	4.8e-193	fme:FOMMEDRAFT_168777
A3429	92.7	0	fme:FOMMEDRAFT_109545	K11838	USP7, UBP15	ubiquitin carboxyl-terminal hydrolase 7	3.4.19.12	Environmental Information Processing; Signal transduction; FoxO signaling pathway [PATH:ko04068] Human Diseases; Infectious diseases: Viral; Herpes simplex infection [PATH:ko05168] Human Diseases; Infectious diseases: Viral; Epstein-Barr virus infection [PATH:ko05169] Human Diseases; Cancers: Overview; Viral carcinogenesis [PATH:ko05203]
A3430	81	5.7e-56	fme:FOMMEDRAFT_109541	K12273	SEC66	translocation protein SEC66	--
A3431	83	7.6e-193	fme:FOMMEDRAFT_157491	K00167	BCKDHB, bkdA2	2-oxoisovalerate dehydrogenase E1 component beta subunit	1.2.4.4	Metabolism; Amino acid metabolism; Valine, leucine and isoleucine degradation [PATH:ko00280] Metabolism; Carbohydrate metabolism; Propanoate metabolism [PATH:ko00640] Metabolism; Global and overview maps; Metabolic pathways [PATH:ko01100] Metabolism; Global and overview maps; Biosynthesis of secondary metabolites [PATH:ko01110] Metabolism; Global and overview maps; Biosynthesis of antibiotics [PA…
A3432	82.9	9.5e-285	fme:FOMMEDRAFT_109536
A3433	65.9	1.3e-151	fme:FOMMEDRAFT_141375	K21027	TRMU, SLM3	tRNA-5-taurinomethyluridine 2-sulfurtransferase	2.8.1.14
A3434	76.8	2e-56	fme:FOMMEDRAFT_135033
A3435	57.5	7.4e-203	fme:FOMMEDRAFT_141374	K03514	PAPD5_7, TRF4	non-canonical poly(A) RNA polymerase PAPD5/7	2.7.7.19	Genetic Information Processing; Folding, sorting and degradation; RNA degradation [PATH:ko03018]
A3436	43.7	2.1e-78	fme:FOMMEDRAFT_21020
A3437	83.1	3.1e-266	fme:FOMMEDRAFT_124612	K06063	SNW1, SKIIP, SKIP	SNW domain-containing protein 1	--	Genetic Information Processing; Transcription; Spliceosome [PATH:ko03040] Environmental Information Processing; Signal transduction; Notch signaling pathway [PATH:ko04330] Human Diseases; Infectious diseases: Viral; Epstein-Barr virus infection [PATH:ko05169] Human Diseases; Cancers: Overview; Viral carcinogenesis [PATH:ko05203]
A3440	58.2	6.9e-179	fme:FOMMEDRAFT_86864	K11497	CENPC	centromere protein C	--
A3442	78.6	1.3e-264	fme:FOMMEDRAFT_88181	K00297	metF, MTHFR	methylenetetrahydrofolate reductase (NADPH)	1.5.1.20	Metabolism; Metabolism of cofactors and vitamins; One carbon pool by folate [PATH:ko00670] Metabolism; Energy metabolism; Carbon fixation pathways in prokaryotes [PATH:ko00720] Metabolism; Global and overview maps; Metabolic pathways [PATH:ko01100] Metabolism; Global and overview maps; Microbial metabolism in diverse environments [PATH:ko01120] Metabolism; Global and overview maps; Carbon metabol…
A3443	49	7.8e-93	pco:PHACADRAFT_120474	K17606	IGBP1, TAP42	immunoglobulin-binding protein 1	--	Cellular Processes; Transport and catabolism; Autophagy - other [PATH:ko04136] Cellular Processes; Transport and catabolism; Autophagy - yeast [PATH:ko04138] Cellular Processes; Transport and catabolism; Autophagy - animal [PATH:ko04140]
A3444	76.4	4.1e-98	fme:FOMMEDRAFT_109518	K07893	RAB6A	Ras-related protein Rab-6A	--
A3445	52.3	3.6e-78	psq:PUNSTDRAFT_18604
A3446	67.8	5.8e-141	fme:FOMMEDRAFT_21229
A3447	43.6	2.4e-67	fme:FOMMEDRAFT_168762
A3449	75.1	0	fme:FOMMEDRAFT_124597	K01341	KEX2	kexin	3.4.21.61
A3450	83	0	fme:FOMMEDRAFT_109511	K02210	MCM7, CDC47	DNA replication licensing factor MCM7	3.6.4.12	Genetic Information Processing; Replication and repair; DNA replication [PATH:ko03030] Cellular Processes; Cell growth and death; Cell cycle [PATH:ko04110] Cellular Processes; Cell growth and death; Cell cycle - yeast [PATH:ko04111] Cellular Processes; Cell growth and death; Meiosis - yeast [PATH:ko04113]
A3451	56.3	1.7e-237	fme:FOMMEDRAFT_168758	K00558	DNMT1, dcm	DNA (cytosine-5)-methyltransferase 1	2.1.1.37	Metabolism; Amino acid metabolism; Cysteine and methionine metabolism [PATH:ko00270] Metabolism; Global and overview maps; Metabolic pathways [PATH:ko01100] Human Diseases; Cancers: Overview; MicroRNAs in cancer [PATH:ko05206]
A3452	86.1	0	fme:FOMMEDRAFT_157469	K01649	leuA, IMS	2-isopropylmalate synthase	2.3.3.13	Metabolism; Amino acid metabolism; Valine, leucine and isoleucine biosynthesis [PATH:ko00290] Metabolism; Carbohydrate metabolism; Pyruvate metabolism [PATH:ko00620] Metabolism; Global and overview maps; Metabolic pathways [PATH:ko01100] Metabolism; Global and overview maps; Biosynthesis of secondary metabolites [PATH:ko01110] Metabolism; Global and overview maps; 2-Oxocarboxylic acid metabolism …
A3453	78.6	0	fme:FOMMEDRAFT_147288	K15363	FAN1, MTMR15	fanconi-associated nuclease 1	3.1.21.- 3.1.4.1	Genetic Information Processing; Replication and repair; Fanconi anemia pathway [PATH:ko03460]
A3455	42.2	3.5e-49	ppl:POSPLDRAFT_92861
A3456	85.3	0	pco:PHACADRAFT_28301	K14326	UPF1, RENT1	regulator of nonsense transcripts 1	3.6.4.-	Genetic Information Processing; Translation; RNA transport [PATH:ko03013] Genetic Information Processing; Translation; mRNA surveillance pathway [PATH:ko03015]
A3457	89.3	0	fme:FOMMEDRAFT_21228	K10843	ERCC3, XPB	DNA excision repair protein ERCC-3	3.6.4.12	Genetic Information Processing; Transcription; Basal transcription factors [PATH:ko03022] Genetic Information Processing; Replication and repair; Nucleotide excision repair [PATH:ko03420]
A3458	77.2	0	fme:FOMMEDRAFT_109427	K01530	E7.6.2.1	phospholipid-translocating ATPase	7.6.2.1
A3459	40.5	7.5e-09	gtr:GLOTRDRAFT_36323
A3460	76.7	4.2e-163	fme:FOMMEDRAFT_109429	K00683	QPCT	glutaminyl-peptide cyclotransferase	2.3.2.5
A3461	40.6	2.5e-241	sla:SERLADRAFT_417518
A3462	75.5	0	fme:FOMMEDRAFT_134792	K00888	PI4KA	phosphatidylinositol 4-kinase A	2.7.1.67	Metabolism; Carbohydrate metabolism; Inositol phosphate metabolism [PATH:ko00562] Metabolism; Global and overview maps; Metabolic pathways [PATH:ko01100] Environmental Information Processing; Signal transduction; MAPK signaling pathway - yeast [PATH:ko04011] Environmental Information Processing; Signal transduction; Phosphatidylinositol signaling system [PATH:ko04070]
A3463	83.8	3.7e-106	fme:FOMMEDRAFT_134793	K01557	FAHD1	acylpyruvate hydrolase	3.7.1.5	Metabolism; Amino acid metabolism; Tyrosine metabolism [PATH:ko00350] Metabolism; Global and overview maps; Metabolic pathways [PATH:ko01100] Metabolism; Global and overview maps; Microbial metabolism in diverse environments [PATH:ko01120]
A3464	66.6	0	fme:FOMMEDRAFT_88130
A3465	57.6	7.6e-73	dsq:DICSQDRAFT_98135
A3466	87.9	0	fme:FOMMEDRAFT_29284	K01652	E2.2.1.6L, ilvB, ilvG, ilvI	acetolactate synthase I/II/III large subunit	2.2.1.6	Metabolism; Amino acid metabolism; Valine, leucine and isoleucine biosynthesis [PATH:ko00290] Metabolism; Carbohydrate metabolism; Butanoate metabolism [PATH:ko00650] Metabolism; Carbohydrate metabolism; C5-Branched dibasic acid metabolism [PATH:ko00660] Metabolism; Metabolism of cofactors and vitamins; Pantothenate and CoA biosynthesis [PATH:ko00770] Metabolism; Global and overview maps; Metabol…
A3467	77.1	4.9e-149	fme:FOMMEDRAFT_157432	K01476	E3.5.3.1, rocF, arg	arginase	3.5.3.1	Metabolism; Amino acid metabolism; Arginine biosynthesis [PATH:ko00220] Metabolism; Amino acid metabolism; Arginine and proline metabolism [PATH:ko00330] Metabolism; Global and overview maps; Metabolic pathways [PATH:ko01100] Metabolism; Global and overview maps; Biosynthesis of secondary metabolites [PATH:ko01110] Metabolism; Global and overview maps; Biosynthesis of antibiotics [PATH:ko01130] M…
A3468	85.9	1e-97	fme:FOMMEDRAFT_141532
A3469	86	3e-251	fme:FOMMEDRAFT_109450
A3470	81.6	0	fme:FOMMEDRAFT_88094	K03252	EIF3C	translation initiation factor 3 subunit C	--	Genetic Information Processing; Translation; RNA transport [PATH:ko03013]
A3471	74.2	4.4e-103	fme:FOMMEDRAFT_168728	K16185	RRAGA_B	Ras-related GTP-binding protein A/B	--	Cellular Processes; Transport and catabolism; Autophagy - animal [PATH:ko04140] Environmental Information Processing; Signal transduction; mTOR signaling pathway [PATH:ko04150]
A3472	79	4.9e-203	fme:FOMMEDRAFT_109454	K00253	IVD, ivd	isovaleryl-CoA dehydrogenase	1.3.8.4	Metabolism; Amino acid metabolism; Valine, leucine and isoleucine degradation [PATH:ko00280] Metabolism; Global and overview maps; Metabolic pathways [PATH:ko01100]
A3474	75.5	0	fme:FOMMEDRAFT_87825	K10395	KIF4_21_27	kinesin family member 4/21/27	--
A3475	90.4	1.3e-130	fme:FOMMEDRAFT_124543
A3476	44	1.2e-32	adl:AURDEDRAFT_110893
A3477	68.2	2.9e-31	sla:SERLADRAFT_372954	K11568	DAD3	DASH complex subunit DAD3	--
A3478	85.3	1.6e-200	fme:FOMMEDRAFT_124546	K05757	ARPC1A_B	actin related protein 2/3 complex, subunit 1A/1B	--	Cellular Processes; Transport and catabolism; Endocytosis [PATH:ko04144] Organismal Systems; Immune system; Fc gamma R-mediated phagocytosis [PATH:ko04666] Cellular Processes; Cell motility; Regulation of actin cytoskeleton [PATH:ko04810] Human Diseases; Infectious diseases: Bacterial; Bacterial invasion of epithelial cells [PATH:ko05100] Human Diseases; Infectious diseases: Bacterial; Pathogenic…
A3479	55.9	2.3e-07	mpr:MPER_01167
A3480	47.6	5.7e-85	fme:FOMMEDRAFT_168738
A3481	75.9	3.8e-279	fme:FOMMEDRAFT_109468	K20102	YTHDF	YTH domain-containing family protein	--
A3482	90.5	8.7e-157	fme:FOMMEDRAFT_124551	K16794	PAFAH1B1, LIS1	platelet-activating factor acetylhydrolase IB subunit alpha	--	Metabolism; Lipid metabolism; Ether lipid metabolism [PATH:ko00565] Metabolism; Global and overview maps; Metabolic pathways [PATH:ko01100]
A3483	73.5	1.2e-78	fme:FOMMEDRAFT_109473
A3484	63	2.1e-115	fme:FOMMEDRAFT_29301
A3485	65.8	7.1e-277	fme:FOMMEDRAFT_141352	K10276	FBXL10_11, KDM2	F-box and leucine-rich repeat protein 10/11	1.14.11.27
A3486	58.6	1.2e-130	fme:FOMMEDRAFT_109482
A3487	83	2e-60	fme:FOMMEDRAFT_109484	K00794	ribH, RIB4	6,7-dimethyl-8-ribityllumazine synthase	2.5.1.78	Metabolism; Metabolism of cofactors and vitamins; Riboflavin metabolism [PATH:ko00740] Metabolism; Global and overview maps; Metabolic pathways [PATH:ko01100] Metabolism; Global and overview maps; Biosynthesis of secondary metabolites [PATH:ko01110]
A3489	53.3	1e-37	fme:FOMMEDRAFT_157452
A3490	66.1	1.6e-177	fme:FOMMEDRAFT_168965	K11142	LAP3	cytosol aminopeptidase	3.4.11.1 3.4.11.5	Metabolism; Amino acid metabolism; Arginine and proline metabolism [PATH:ko00330] Metabolism; Metabolism of other amino acids; Glutathione metabolism [PATH:ko00480] Metabolism; Global and overview maps; Metabolic pathways [PATH:ko01100]
A3491	49.4	7.8e-156	fme:FOMMEDRAFT_168746
A3492	74.8	3.5e-262	fme:FOMMEDRAFT_20997	K14018	PLAA, DOA1, UFD3	phospholipase A-2-activating protein	--	Genetic Information Processing; Folding, sorting and degradation; Protein processing in endoplasmic reticulum [PATH:ko04141]
A3493	59.5	0	fme:FOMMEDRAFT_168748	K14832	MAK21, NOC1, CEBPZ	ribosome biogenesis protein MAK21	--
A3494	62.7	5.4e-131	fme:FOMMEDRAFT_109493	K07300	chaA, CAX	Ca2+:H+ antiporter	--
A3495	73.1	2.4e-257	fme:FOMMEDRAFT_141361
A3496	72.3	9.1e-187	fme:FOMMEDRAFT_157464	K18726	FAF2, UBXD8	FAS-associated factor 2	--
A3497	78.1	1.6e-65	gtr:GLOTRDRAFT_65745
A3498	72.6	9.2e-239	fme:FOMMEDRAFT_87195
A3499	76	3.5e-59	fme:FOMMEDRAFT_134826
A3500	70.7	1.1e-188	fme:FOMMEDRAFT_29309
A3501	73.8	2.4e-98	fme:FOMMEDRAFT_135035
A3502	61.5	1.5e-105	fme:FOMMEDRAFT_134824
A3503	57.4	1.9e-264	fme:FOMMEDRAFT_168720
A3504	76.3	8.1e-190	fme:FOMMEDRAFT_109410	K19668	CBH2, cbhA	cellulose 1,4-beta-cellobiosidase	3.2.1.91	Metabolism; Carbohydrate metabolism; Starch and sucrose metabolism [PATH:ko00500] Metabolism; Global and overview maps; Metabolic pathways [PATH:ko01100] Environmental Information Processing; Signal transduction; Two-component system [PATH:ko02020]
A3505	80.6	2.8e-225	mrr:Moror_8352	K04487	iscS, NFS1	cysteine desulfurase	2.8.1.7	Metabolism; Metabolism of cofactors and vitamins; Thiamine metabolism [PATH:ko00730] Metabolism; Global and overview maps; Metabolic pathways [PATH:ko01100] Genetic Information Processing; Folding, sorting and degradation; Sulfur relay system [PATH:ko04122]
A3506	66.2	1.2e-87	fme:FOMMEDRAFT_86485	K12893	SFRS4_5_6	splicing factor, arginine/serine-rich 4/5/6	--	Genetic Information Processing; Transcription; Spliceosome [PATH:ko03040] Human Diseases; Infectious diseases: Viral; Herpes simplex infection [PATH:ko05168]
A3507	65.1	1.1e-129	fme:FOMMEDRAFT_168715	K21768	TBCE	tubulin-specific chaperone E	--
A3508	70.8	1.1e-172	fme:FOMMEDRAFT_20975	K05605	HIBCH	3-hydroxyisobutyryl-CoA hydrolase	3.1.2.4	Metabolism; Amino acid metabolism; Valine, leucine and isoleucine degradation [PATH:ko00280] Metabolism; Metabolism of other amino acids; beta-Alanine metabolism [PATH:ko00410] Metabolism; Carbohydrate metabolism; Propanoate metabolism [PATH:ko00640] Metabolism; Global and overview maps; Metabolic pathways [PATH:ko01100] Metabolism; Global and overview maps; Carbon metabolism [PATH:ko01200]
A3509	76.3	1.2e-207	fme:FOMMEDRAFT_29270	K00463	IDO, INDO	indoleamine 2,3-dioxygenase	1.13.11.52	Metabolism; Amino acid metabolism; Tryptophan metabolism [PATH:ko00380] Metabolism; Global and overview maps; Metabolic pathways [PATH:ko01100] Human Diseases; Infectious diseases: Parasitic; African trypanosomiasis [PATH:ko05143]
A3510	81	1e-32	fme:FOMMEDRAFT_147253	K02219	CKS1	cyclin-dependent kinase regulatory subunit CKS1	--	Cellular Processes; Cell growth and death; Cell cycle - yeast [PATH:ko04111] Human Diseases; Cancers: Overview; Pathways in cancer [PATH:ko05200] Human Diseases; Cancers: Specific types; Small cell lung cancer [PATH:ko05222]
A3511	73.4	0	fme:FOMMEDRAFT_20973	K01408	IDE, ide	insulysin	3.4.24.56	Human Diseases; Neurodegenerative diseases; Alzheimer disease [PATH:ko05010]
A3512	56.9	6.2e-90	tvs:TRAVEDRAFT_163292
A3513	65.8	1.8e-232	fme:FOMMEDRAFT_109397	K07466	RFA1, RPA1, rpa	replication factor A1	--	Genetic Information Processing; Replication and repair; DNA replication [PATH:ko03030] Genetic Information Processing; Replication and repair; Nucleotide excision repair [PATH:ko03420] Genetic Information Processing; Replication and repair; Mismatch repair [PATH:ko03430] Genetic Information Processing; Replication and repair; Homologous recombination [PATH:ko03440] Genetic Information Processing;…
A3514	71.8	1.1e-200	fme:FOMMEDRAFT_109395	K17792	TIM54	mitochondrial import inner membrane translocase subunit TIM54	--
A3515	69.7	0	fme:FOMMEDRAFT_86655	K15271	HFM1, MER3	ATP-dependent DNA helicase HFM1/MER3	3.6.4.12
A3516	76.5	7.1e-33	fme:FOMMEDRAFT_109392
A3518	95.7	0	fme:FOMMEDRAFT_134773	K07739	ELP3, KAT9	elongator complex protein 3	2.3.1.48
A3519	58.7	2.7e-115	fme:FOMMEDRAFT_87497	K17765	MDM12	mitochondrial distribution and morphology protein 12	--	Cellular Processes; Transport and catabolism; Mitophagy - yeast [PATH:ko04139]
A3520	72.8	3.3e-185	fme:FOMMEDRAFT_86989	K15272	SLC35A1_2_3	solute carrier family 35 (UDP-sugar transporter), member A1/2/3	--
A3521	62.7	0	fme:FOMMEDRAFT_168705
A3522	41.2	1.2e-39	gtr:GLOTRDRAFT_103928	K13128	ZCCHC8	zinc finger CCHC domain-containing protein 8	--
A3523	69.7	7.8e-103	tvs:TRAVEDRAFT_163292
A3524	54.9	6.3e-43	fme:FOMMEDRAFT_20966
A3525	92.9	2.5e-81	fme:FOMMEDRAFT_20965	K17972	NAA20, NAT3	N-terminal acetyltransferase B complex catalytic subunit	2.3.1.254
A3526	73.2	0	fme:FOMMEDRAFT_20964	K20404	DEPDC5	DEP domain-containing protein 5	--	Environmental Information Processing; Signal transduction; mTOR signaling pathway [PATH:ko04150]
A3527	80	4.1e-206	fme:FOMMEDRAFT_168701
A3528	47.6	1.6e-123	fme:FOMMEDRAFT_147243
A3529	77.9	5.8e-241	fme:FOMMEDRAFT_46305
A3530	77.2	1.4e-250	fme:FOMMEDRAFT_87458
A3531	78.7	1.5e-90	fme:FOMMEDRAFT_109371
A3532	80.9	0	fme:FOMMEDRAFT_168695	K03361	CDC4	F-box and WD-40 domain protein CDC4	--	Cellular Processes; Cell growth and death; Cell cycle - yeast [PATH:ko04111] Genetic Information Processing; Folding, sorting and degradation; Ubiquitin mediated proteolysis [PATH:ko04120]
A3533	95.6	2.3e-83	fme:FOMMEDRAFT_141305	K12733	PPIL1	peptidyl-prolyl cis-trans isomerase-like 1	5.2.1.8	Genetic Information Processing; Transcription; Spliceosome [PATH:ko03040]
A3534	64.6	4.7e-113	fme:FOMMEDRAFT_168968
A3535	53.9	3.7e-112	fme:FOMMEDRAFT_157362
A3536	57.8	1.3e-33	fme:FOMMEDRAFT_59726
A3537	74.3	2e-57	fme:FOMMEDRAFT_87447
A3538	65.9	1.2e-68	fme:FOMMEDRAFT_124435
A3539	44.1	8.7e-147	hir:HETIRDRAFT_121390
A3540	85	0	fme:FOMMEDRAFT_109355	K15859	SKN7	osomolarity two-component system, response regulator SKN7	--	Environmental Information Processing; Signal transduction; Two-component system [PATH:ko02020]
A3541	62.8	1.9e-46	scm:SCHCODRAFT_81158	K11778	DHDDS, RER2, SRT1	ditrans,polycis-polyprenyl diphosphate synthase	2.5.1.87	Metabolism; Metabolism of terpenoids and polyketides; Terpenoid backbone biosynthesis [PATH:ko00900] Metabolism; Global and overview maps; Biosynthesis of secondary metabolites [PATH:ko01110]
A3542	71.6	9.9e-247	fme:FOMMEDRAFT_157349	K03305	TC.POT	proton-dependent oligopeptide transporter, POT family	--
A3543	82.8	6.5e-215	pco:PHACADRAFT_251816	K12823	DDX5, DBP2	ATP-dependent RNA helicase DDX5/DBP2	3.6.4.13	Genetic Information Processing; Transcription; Spliceosome [PATH:ko03040] Human Diseases; Cancers: Overview; Transcriptional misregulation in cancer [PATH:ko05202] Human Diseases; Cancers: Overview; Proteoglycans in cancer [PATH:ko05205]
A3544	48	1.7e-105	fme:FOMMEDRAFT_141294
A3546	88.1	1.8e-66	fme:FOMMEDRAFT_20934	K17806	PAM17, TIM23	mitochondrial import inner membrane translocase subunit TIM23	--
A3547	54.9	0	fme:FOMMEDRAFT_87894
A3548	65.9	7.4e-86	fme:FOMMEDRAFT_20932
A3549	74.9	1.8e-110	fme:FOMMEDRAFT_141290	K03362	FBXW1_11, BTRC, beta-TRCP	F-box and WD-40 domain protein 1/11	--	Cellular Processes; Cell growth and death; Oocyte meiosis [PATH:ko04114] Genetic Information Processing; Folding, sorting and degradation; Ubiquitin mediated proteolysis [PATH:ko04120] Cellular Processes; Cell growth and death; Cellular senescence [PATH:ko04218] Environmental Information Processing; Signal transduction; Wnt signaling pathway [PATH:ko04310] Environmental Information Processing; Si…
A3550	83.8	6.2e-199	fme:FOMMEDRAFT_141289
A3551	44.5	1.9e-37	fme:FOMMEDRAFT_87648
A3552	43.1	1.9e-41	fme:FOMMEDRAFT_87648
A3553	80.1	7.6e-93	fme:FOMMEDRAFT_168675
A3554	75.3	2.4e-86	fme:FOMMEDRAFT_168675
A3555	84	0	fme:FOMMEDRAFT_20927	K20179	VPS11, PEP5	vacuolar protein sorting-associated protein 11	--	Cellular Processes; Transport and catabolism; Autophagy - yeast [PATH:ko04138]
A3556	40	7e-207	mrr:Moror_2377
A3558	78.9	1.6e-204	abv:AGABI2DRAFT205248	K01939	purA, ADSS	adenylosuccinate synthase	6.3.4.4	Metabolism; Nucleotide metabolism; Purine metabolism [PATH:ko00230] Metabolism; Amino acid metabolism; Alanine, aspartate and glutamate metabolism [PATH:ko00250] Metabolism; Global and overview maps; Metabolic pathways [PATH:ko01100]
A3559	77.8	3.4e-91	fme:FOMMEDRAFT_168674
A3560	60.3	1.1e-123	fme:FOMMEDRAFT_168671
A3561	70.7	2.6e-168	fme:FOMMEDRAFT_134721
A3562	80.3	8.7e-166	fme:FOMMEDRAFT_134721
A3563	81.4	3.4e-183	fme:FOMMEDRAFT_109318	K21927	COP3	alpha-muurolene/germacrene-A/gamma-muurolene synthase	4.2.3.125 4.2.3.23 4.2.3.126	Metabolism; Metabolism of terpenoids and polyketides; Sesquiterpenoid and triterpenoid biosynthesis [PATH:ko00909] Metabolism; Global and overview maps; Biosynthesis of secondary metabolites [PATH:ko01110]
A3564	78.7	4.4e-140	fme:FOMMEDRAFT_109315
A3565	74.1	1.8e-86	fme:FOMMEDRAFT_87771
A3566	63.4	4.9e-184	scm:SCHCODRAFT_256264	K00102	LDHD, dld	D-lactate dehydrogenase (cytochrome)	1.1.2.4	Metabolism; Carbohydrate metabolism; Pyruvate metabolism [PATH:ko00620]
A3567	82	3.3e-308	fme:FOMMEDRAFT_20914
A3569	94	1.8e-242	fme:FOMMEDRAFT_141280	K10389	TUBG	tubulin gamma	--	Human Diseases; Infectious diseases: Viral; Human papillomavirus infection [PATH:ko05165]
A3570	46.2	2.4e-202	fme:FOMMEDRAFT_141279	K18721	NUP1	nucleoporin NUP1	--
A3571	52.9	6.2e-244	sla:SERLADRAFT_362954
A3572	82	6.6e-236	fme:FOMMEDRAFT_124369
A3573	63.2	4e-220	fme:FOMMEDRAFT_157307	K20310	TRAPPC13	trafficking protein particle complex subunit 13	--
A3574	81	3e-134	fme:FOMMEDRAFT_157304	K17427	MRPL46	large subunit ribosomal protein L46	--
A3575	89	8.7e-221	fme:FOMMEDRAFT_109284	K02144	ATPeV1H	V-type H+-transporting ATPase subunit H	--	Metabolism; Energy metabolism; Oxidative phosphorylation [PATH:ko00190] Metabolism; Global and overview maps; Metabolic pathways [PATH:ko01100] Cellular Processes; Transport and catabolism; Lysosome [PATH:ko04142] Cellular Processes; Transport and catabolism; Phagosome [PATH:ko04145] Environmental Information Processing; Signal transduction; mTOR signaling pathway [PATH:ko04150] Organismal System…
A3576	56.2	2.8e-162	fme:FOMMEDRAFT_124358
A3577	47.2	1.4e-117	fme:FOMMEDRAFT_124358
A3578	64	3.5e-195	fme:FOMMEDRAFT_152683
A3580	69.8	3.1e-199	fme:FOMMEDRAFT_124358
A3581	86.1	5.6e-251	fme:FOMMEDRAFT_109275	K01580	E4.1.1.15, gadB, gadA, GAD	glutamate decarboxylase	4.1.1.15	Metabolism; Amino acid metabolism; Alanine, aspartate and glutamate metabolism [PATH:ko00250] Metabolism; Metabolism of other amino acids; beta-Alanine metabolism [PATH:ko00410] Metabolism; Metabolism of other amino acids; Taurine and hypotaurine metabolism [PATH:ko00430] Metabolism; Carbohydrate metabolism; Butanoate metabolism [PATH:ko00650] Metabolism; Global and overview maps; Metabolic pathw…
A3582	49.6	7.7e-83	ppl:POSPLDRAFT_87886	K01974	RTCA, rtcA	RNA 3'-terminal phosphate cyclase (ATP)	6.5.1.4
A3583	82.9	0	fme:FOMMEDRAFT_87350	K12604	CNOT1, NOT1	CCR4-NOT transcription complex subunit 1	--	Genetic Information Processing; Folding, sorting and degradation; RNA degradation [PATH:ko03018]
A3584	73.2	9.2e-233	fme:FOMMEDRAFT_87257	K01176	AMY, amyA, malS	alpha-amylase	3.2.1.1	Metabolism; Carbohydrate metabolism; Starch and sucrose metabolism [PATH:ko00500] Metabolism; Global and overview maps; Metabolic pathways [PATH:ko01100] Organismal Systems; Digestive system; Carbohydrate digestion and absorption [PATH:ko04973]
A3585	77	1.1e-197	fme:FOMMEDRAFT_124337
A3586	77.4	3.7e-89	fme:FOMMEDRAFT_88117
A3587	79.3	0	mrr:Moror_12655	K12815	DHX38, PRP16	pre-mRNA-splicing factor ATP-dependent RNA helicase DHX38/PRP16	3.6.4.13	Genetic Information Processing; Transcription; Spliceosome [PATH:ko03040]
A3588	63.1	0	fme:FOMMEDRAFT_124323	K12472	EPS15	epidermal growth factor receptor substrate 15	--	Cellular Processes; Transport and catabolism; Endocytosis [PATH:ko04144]
A3589	50.5	9.2e-100	fme:FOMMEDRAFT_29194
A3590	75.5	0	fme:FOMMEDRAFT_141524	K17973	NAA25, MDM20	N-terminal acetyltransferase B complex non-catalytic subunit	--
A3591	69	8.9e-285	fme:FOMMEDRAFT_20877	K17608	STRN1_3_4	striatin 1/3/4	--	Environmental Information Processing; Signal transduction; MAPK signaling pathway - fly [PATH:ko04013]
A3592	73.9	8.3e-85	fme:FOMMEDRAFT_147198
A3593	70.3	2e-208	fme:FOMMEDRAFT_109238	K02328	POLD2	DNA polymerase delta subunit 2	--	Metabolism; Nucleotide metabolism; Purine metabolism [PATH:ko00230] Metabolism; Nucleotide metabolism; Pyrimidine metabolism [PATH:ko00240] Metabolism; Global and overview maps; Metabolic pathways [PATH:ko01100] Genetic Information Processing; Replication and repair; DNA replication [PATH:ko03030] Genetic Information Processing; Replication and repair; Base excision repair [PATH:ko03410] Genetic …
A3594	58.4	1.7e-152	fme:FOMMEDRAFT_157282	K10958	RAD57	DNA repair protein RAD57	--	Genetic Information Processing; Replication and repair; Homologous recombination [PATH:ko03440]
A3596	79.6	0	fme:FOMMEDRAFT_87056	K01228	GCS1	mannosyl-oligosaccharide glucosidase	3.2.1.106	Metabolism; Glycan biosynthesis and metabolism; N-Glycan biosynthesis [PATH:ko00510] Metabolism; Global and overview maps; Metabolic pathways [PATH:ko01100] Genetic Information Processing; Folding, sorting and degradation; Protein processing in endoplasmic reticulum [PATH:ko04141]
A3597	40.8	1.9e-30	fme:FOMMEDRAFT_127742	K17535	TNNI3K	serine/threonine-protein kinase TNNI3K	2.7.11.1
A3599	72.4	6.2e-246	fme:FOMMEDRAFT_20873	K10259	MET30	F-box and WD-40 domain protein MET30	--	Cellular Processes; Cell growth and death; Cell cycle - yeast [PATH:ko04111] Genetic Information Processing; Folding, sorting and degradation; Ubiquitin mediated proteolysis [PATH:ko04120]
A3600	93.2	7.3e-219	fme:FOMMEDRAFT_141255	K03083	GSK3B	glycogen synthase kinase 3 beta	2.7.11.26	Human Diseases; Drug resistance: Antineoplastic; EGFR tyrosine kinase inhibitor resistance [PATH:ko01521] Environmental Information Processing; Signal transduction; ErbB signaling pathway [PATH:ko04012] Organismal Systems; Immune system; Chemokine signaling pathway [PATH:ko04062] Cellular Processes; Cell growth and death; Cell cycle [PATH:ko04110] Environmental Information Processing; Signal tran…
A3601	85.2	3.4e-190	fme:FOMMEDRAFT_21206	K03036	PSMD11, RPN6	26S proteasome regulatory subunit N6	--	Genetic Information Processing; Folding, sorting and degradation; Proteasome [PATH:ko03050] Human Diseases; Infectious diseases: Viral; Epstein-Barr virus infection [PATH:ko05169]
A3602	55.8	1.5e-61	hir:HETIRDRAFT_145960
A3603	71.8	3.2e-219	fme:FOMMEDRAFT_168630
A3604	85.4	1.4e-60	fme:FOMMEDRAFT_87899	K06134	COQ7	3-demethoxyubiquinol 3-hydroxylase	1.14.99.60	Metabolism; Metabolism of cofactors and vitamins; Ubiquinone and other terpenoid-quinone biosynthesis [PATH:ko00130] Metabolism; Global and overview maps; Metabolic pathways [PATH:ko01100] Metabolism; Global and overview maps; Biosynthesis of secondary metabolites [PATH:ko01110]
A3605	74.6	0	fme:FOMMEDRAFT_87486	K11238	BNI1	cytokinesis protein	--	Environmental Information Processing; Signal transduction; MAPK signaling pathway - yeast [PATH:ko04011]
A3606	84	1.1e-95	fme:FOMMEDRAFT_20865
A3607	47.4	1.9e-115	fme:FOMMEDRAFT_20864
A3608	79.4	0	fme:FOMMEDRAFT_124284	K03061	PSMC2, RPT1	26S proteasome regulatory subunit T1	--	Genetic Information Processing; Folding, sorting and degradation; Proteasome [PATH:ko03050] Human Diseases; Infectious diseases: Viral; Epstein-Barr virus infection [PATH:ko05169]
A3609	89.1	0	fme:FOMMEDRAFT_20860	K02145	ATPeV1A, ATP6A	V-type H+-transporting ATPase subunit A	7.1.2.2	Metabolism; Energy metabolism; Oxidative phosphorylation [PATH:ko00190] Metabolism; Global and overview maps; Metabolic pathways [PATH:ko01100] Cellular Processes; Transport and catabolism; Phagosome [PATH:ko04145] Environmental Information Processing; Signal transduction; mTOR signaling pathway [PATH:ko04150] Organismal Systems; Nervous system; Synaptic vesicle cycle [PATH:ko04721] Organismal Sy…
A3610	66.1	0	fme:FOMMEDRAFT_29176	K18669	DYRK2_3_4	dual specificity tyrosine-phosphorylation-regulated kinase 2/3/4	2.7.12.1	Cellular Processes; Cell growth and death; Cell cycle - yeast [PATH:ko04111]
A3611	64.9	7.5e-254	fme:FOMMEDRAFT_109196	K13339	PEX6, PXAAA1	peroxin-6	--	Cellular Processes; Transport and catabolism; Peroxisome [PATH:ko04146]
A3612	89.4	2.3e-199	fme:FOMMEDRAFT_21205	K03037	PSMD6, RPN7	26S proteasome regulatory subunit N7	--	Genetic Information Processing; Folding, sorting and degradation; Proteasome [PATH:ko03050] Human Diseases; Infectious diseases: Viral; Epstein-Barr virus infection [PATH:ko05169]
A3613	47.2	1.3e-121	hir:HETIRDRAFT_432282	K01113	phoD	alkaline phosphatase D	3.1.3.1	Metabolism; Metabolism of cofactors and vitamins; Folate biosynthesis [PATH:ko00790] Metabolism; Global and overview maps; Metabolic pathways [PATH:ko01100] Environmental Information Processing; Signal transduction; Two-component system [PATH:ko02020]
A3614	89.8	1.2e-92	fme:FOMMEDRAFT_20856
A3615	82.9	7.2e-179	fme:FOMMEDRAFT_87203
A3616	80.4	6.1e-220	fme:FOMMEDRAFT_149633	K01273	DPEP	membrane dipeptidase	3.4.13.19
A3617	70.4	0	fme:FOMMEDRAFT_165792
A3618	47.5	4.1e-121	fme:FOMMEDRAFT_144935
A3619	72	0	fme:FOMMEDRAFT_79534	K11293	HIRA, HIR1	protein HIRA/HIR1	--
A3620	64.6	1.8e-109	fme:FOMMEDRAFT_17688
A3621	68.5	2.3e-207	fme:FOMMEDRAFT_152641	K15562	BUR1, SGV1	serine/threonine-protein kinase BUR1	2.7.11.22 2.7.11.23
A3622	41.4	2.8e-236	lbc:LACBIDRAFT_315808
A3623	54.7	2.8e-138	fme:FOMMEDRAFT_109926
A3624	58.7	8.5e-15	mrr:Moror_8521
A3627	58.7	8.5e-15	mrr:Moror_8521
A3636	45.7	2e-63	adl:AURDEDRAFT_77607
A3641	44.1	3.2e-110	mrr:Moror_11569
A3644	49	3.5e-64	abp:AGABI1DRAFT48233
A3645	79.7	1.2e-78	fme:FOMMEDRAFT_141518
A3646	52.2	2.3e-147	mpr:MPER_12841
A3648	49.1	7.2e-86	abv:AGABI2DRAFT176739
A3650	68.7	6.6e-226	fme:FOMMEDRAFT_112496
A3655	53.2	2.2e-80	hir:HETIRDRAFT_321962
A3656	59.9	3.6e-203	fme:FOMMEDRAFT_157715
A3657	50.7	1.7e-142	mpr:MPER_13146
A3659	52.7	5.5e-82	fme:FOMMEDRAFT_165803
A3660	73.8	2.9e-232	fme:FOMMEDRAFT_152648	K12843	PRPF3, PRP3	U4/U6 small nuclear ribonucleoprotein PRP3	--	Genetic Information Processing; Transcription; Spliceosome [PATH:ko03040]
A3661	69.5	0	fme:FOMMEDRAFT_131906	K08735	MSH2	DNA mismatch repair protein MSH2	--	Human Diseases; Drug resistance: Antineoplastic; Platinum drug resistance [PATH:ko01524] Genetic Information Processing; Replication and repair; Mismatch repair [PATH:ko03430] Human Diseases; Cancers: Overview; Pathways in cancer [PATH:ko05200] Human Diseases; Cancers: Specific types; Colorectal cancer [PATH:ko05210]
A3662	64.4	2.1e-275	fme:FOMMEDRAFT_152652	K15334	NCL1, TRM4	multisite-specific tRNA:(cytosine-C5)-methyltransferase	2.1.1.202
A3663	42.1	2.3e-46	fme:FOMMEDRAFT_144943
A3664	69	4.2e-165	fme:FOMMEDRAFT_138852
A3665	77.2	4.1e-142	fme:FOMMEDRAFT_131910
A3668	65.6	2.1e-49	fme:FOMMEDRAFT_168940
A3669	50.5	1.1e-215	fme:FOMMEDRAFT_165811
A3670	72.5	2.3e-89	fme:FOMMEDRAFT_17696
A3671	75.7	1.2e-157	fme:FOMMEDRAFT_152661	K20205	mpn	manganese peroxidase	1.11.1.13
A3672	95.8	2.4e-46	fme:FOMMEDRAFT_118395	K02929	RP-L44e, RPL44	large subunit ribosomal protein L44e	--	Genetic Information Processing; Translation; Ribosome [PATH:ko03010]
A3673	71.9	6.9e-44	fme:FOMMEDRAFT_26306
A3674	77.9	1.3e-104	fme:FOMMEDRAFT_103362	K17818	ARD1	D-arabinitol dehydrogenase (NADP+)	1.1.1.287	Metabolism; Carbohydrate metabolism; Pentose and glucuronate interconversions [PATH:ko00040] Metabolism; Global and overview maps; Metabolic pathways [PATH:ko01100]
A3675	78.1	0	fme:FOMMEDRAFT_103364	K00021	HMGCR	hydroxymethylglutaryl-CoA reductase (NADPH)	1.1.1.34	Metabolism; Metabolism of terpenoids and polyketides; Terpenoid backbone biosynthesis [PATH:ko00900] Metabolism; Global and overview maps; Metabolic pathways [PATH:ko01100] Metabolism; Global and overview maps; Biosynthesis of secondary metabolites [PATH:ko01110] Metabolism; Global and overview maps; Biosynthesis of antibiotics [PATH:ko01130] Environmental Information Processing; Signal transduct…
A3676	53.5	4e-130	fme:FOMMEDRAFT_138857
A3677	62.5	4.8e-161	fme:FOMMEDRAFT_118409	K07277	SAM50, TOB55, bamA	outer membrane protein insertion porin family	--
A3678	61	3.9e-103	fme:FOMMEDRAFT_165821
A3679	68.9	1.4e-66	fme:FOMMEDRAFT_109910
A3680	63.7	4.2e-131	fme:FOMMEDRAFT_17578
A3681	78.3	0	fme:FOMMEDRAFT_118412	K00143	LYS2	L-2-aminoadipate reductase	1.2.1.95	Metabolism; Amino acid metabolism; Lysine biosynthesis [PATH:ko00300] Metabolism; Global and overview maps; Metabolic pathways [PATH:ko01100] Metabolism; Global and overview maps; Biosynthesis of secondary metabolites [PATH:ko01110] Metabolism; Global and overview maps; Biosynthesis of antibiotics [PATH:ko01130] Metabolism; Global and overview maps; Biosynthesis of amino acids [PATH:ko01230]
A3682	59.7	3.1e-200	fme:FOMMEDRAFT_152681	K01110	PTEN	phosphatidylinositol-3,4,5-trisphosphate 3-phosphatase and dual-specificity protein phosphatase PTEN	3.1.3.16 3.1.3.48 3.1.3.67	Metabolism; Carbohydrate metabolism; Inositol phosphate metabolism [PATH:ko00562] Metabolism; Global and overview maps; Metabolic pathways [PATH:ko01100] Human Diseases; Drug resistance: Antineoplastic; EGFR tyrosine kinase inhibitor resistance [PATH:ko01521] Environmental Information Processing; Signal transduction; FoxO signaling pathway [PATH:ko04068] Environmental Information Processing; Sign…
A3683	67.1	1.1e-170	fme:FOMMEDRAFT_165825	K00480	E1.14.13.1	salicylate hydroxylase	1.14.13.1	Metabolism; Xenobiotics biodegradation and metabolism; Dioxin degradation [PATH:ko00621] Metabolism; Xenobiotics biodegradation and metabolism; Polycyclic aromatic hydrocarbon degradation [PATH:ko00624] Metabolism; Xenobiotics biodegradation and metabolism; Naphthalene degradation [PATH:ko00626] Metabolism; Global and overview maps; Metabolic pathways [PATH:ko01100] Metabolism; Global and overvie…
A3684	67.4	4.2e-212	fme:FOMMEDRAFT_152683
A3685	86.2	2.8e-146	fme:FOMMEDRAFT_103397
A3686	61.4	1.6e-173	fme:FOMMEDRAFT_144963	K00480	E1.14.13.1	salicylate hydroxylase	1.14.13.1	Metabolism; Xenobiotics biodegradation and metabolism; Dioxin degradation [PATH:ko00621] Metabolism; Xenobiotics biodegradation and metabolism; Polycyclic aromatic hydrocarbon degradation [PATH:ko00624] Metabolism; Xenobiotics biodegradation and metabolism; Naphthalene degradation [PATH:ko00626] Metabolism; Global and overview maps; Metabolic pathways [PATH:ko01100] Metabolism; Global and overvie…
A3687	73.2	2.6e-214	fme:FOMMEDRAFT_138869	K02220	CLB1_2	G2/mitotic-specific cyclin 1/2	--	Environmental Information Processing; Signal transduction; MAPK signaling pathway - yeast [PATH:ko04011] Cellular Processes; Cell growth and death; Cell cycle - yeast [PATH:ko04111]
A3688	81.4	0	fme:FOMMEDRAFT_17715	K01881	PARS, proS	prolyl-tRNA synthetase	6.1.1.15	Genetic Information Processing; Translation; Aminoacyl-tRNA biosynthesis [PATH:ko00970]
A3690	60.1	3.9e-78	fme:FOMMEDRAFT_124996	K10739	RFA2, RPA2	replication factor A2	--	Genetic Information Processing; Replication and repair; DNA replication [PATH:ko03030] Genetic Information Processing; Replication and repair; Nucleotide excision repair [PATH:ko03420] Genetic Information Processing; Replication and repair; Mismatch repair [PATH:ko03430] Genetic Information Processing; Replication and repair; Homologous recombination [PATH:ko03440] Genetic Information Processing;…
A3691	81	3.9e-246	fme:FOMMEDRAFT_118447	K00507	SCD, desC	stearoyl-CoA desaturase (Delta-9 desaturase)	1.14.19.1	Metabolism; Lipid metabolism; Biosynthesis of unsaturated fatty acids [PATH:ko01040] Metabolism; Global and overview maps; Fatty acid metabolism [PATH:ko01212] Organismal Systems; Endocrine system; PPAR signaling pathway [PATH:ko03320] Environmental Information Processing; Signal transduction; AMPK signaling pathway [PATH:ko04152] Organismal Systems; Aging; Longevity regulating pathway - worm [PA…
A3692	52.2	1.4e-73	fme:FOMMEDRAFT_150108
A3693	55.9	9.7e-91	fme:FOMMEDRAFT_26327
A3694	55.2	7.4e-91	fme:FOMMEDRAFT_26327
A3695	56.2	5.7e-91	fme:FOMMEDRAFT_26327
A3696	57	2.6e-58	fme:FOMMEDRAFT_152697
A3697	66.4	8.7e-126	fme:FOMMEDRAFT_17720	K15114	ORT1	mitochondrial ornithine carrier protein	--
A3698	76.2	8.2e-226	fme:FOMMEDRAFT_144971
A3699	61.6	2e-148	fme:FOMMEDRAFT_22857	K00480	E1.14.13.1	salicylate hydroxylase	1.14.13.1	Metabolism; Xenobiotics biodegradation and metabolism; Dioxin degradation [PATH:ko00621] Metabolism; Xenobiotics biodegradation and metabolism; Polycyclic aromatic hydrocarbon degradation [PATH:ko00624] Metabolism; Xenobiotics biodegradation and metabolism; Naphthalene degradation [PATH:ko00626] Metabolism; Global and overview maps; Metabolic pathways [PATH:ko01100] Metabolism; Global and overvie…
A3700	64.4	2.1e-100	fme:FOMMEDRAFT_103428	K08073	PNKP	bifunctional polynucleotide phosphatase/kinase	3.1.3.32 2.7.1.78
A3701	60.7	7.9e-66	fme:FOMMEDRAFT_109904	K05351	E1.1.1.9	D-xylulose reductase	1.1.1.9	Metabolism; Carbohydrate metabolism; Pentose and glucuronate interconversions [PATH:ko00040] Metabolism; Global and overview maps; Metabolic pathways [PATH:ko01100]
A3702	85.2	1.3e-200	fme:FOMMEDRAFT_77625
A3703	67.9	2.8e-299	fme:FOMMEDRAFT_165841	K14788	NOL10, ENP2	ribosome biogenesis protein ENP2	--
A3704	76.3	1.8e-166	fme:FOMMEDRAFT_152706	K19703	FA2H, SCS7	4-hydroxysphinganine ceramide fatty acyl 2-hydroxylase	1.14.18.6
A3705	59.8	2.6e-54	fme:FOMMEDRAFT_79656
A3706	76.9	9.5e-69	fme:FOMMEDRAFT_118476	K02838	frr, MRRF, RRF	ribosome recycling factor	--
A3707	60.8	1.3e-56	fme:FOMMEDRAFT_21668
A3709	50.2	9.2e-120	shs:STEHIDRAFT_151150
A3711	70.3	2.7e-189	fme:FOMMEDRAFT_103565
A3712	50	1.7e-44	fme:FOMMEDRAFT_109904	K05351	E1.1.1.9	D-xylulose reductase	1.1.1.9	Metabolism; Carbohydrate metabolism; Pentose and glucuronate interconversions [PATH:ko00040] Metabolism; Global and overview maps; Metabolic pathways [PATH:ko01100]
A3713	66.9	1.1e-150	fme:FOMMEDRAFT_117614
A3714	77.9	0	fme:FOMMEDRAFT_152815	K08734	MLH1	DNA mismatch repair protein MLH1	--	Human Diseases; Drug resistance: Antineoplastic; Platinum drug resistance [PATH:ko01524] Genetic Information Processing; Replication and repair; Mismatch repair [PATH:ko03430] Genetic Information Processing; Replication and repair; Fanconi anemia pathway [PATH:ko03460] Human Diseases; Cancers: Overview; Pathways in cancer [PATH:ko05200] Human Diseases; Cancers: Specific types; Colorectal cancer […
A3715	51.2	0	hir:HETIRDRAFT_329435
A3716	76	5.8e-40	fme:FOMMEDRAFT_103564
A3717	68.9	9.5e-221	fme:FOMMEDRAFT_17786	K04630	GNAI	guanine nucleotide-binding protein G(i) subunit alpha	--	Environmental Information Processing; Signal transduction; Rap1 signaling pathway [PATH:ko04015] Environmental Information Processing; Signal transduction; cGMP-PKG signaling pathway [PATH:ko04022] Environmental Information Processing; Signal transduction; cAMP signaling pathway [PATH:ko04024] Organismal Systems; Immune system; Chemokine signaling pathway [PATH:ko04062] Environmental Information …
A3718	97.8	1.5e-73	fme:FOMMEDRAFT_145019	K12859	TXNL4A, DIB1	U5 snRNP protein, DIM1 family	--	Genetic Information Processing; Transcription; Spliceosome [PATH:ko03040]
A3719	79.4	3.5e-203	fme:FOMMEDRAFT_26400	K19245	JLP1	sulfonate dioxygenase	1.14.11.-
A3720	77.9	0	fme:FOMMEDRAFT_145017
A3721	77.6	1.2e-180	fme:FOMMEDRAFT_138931
A3722	66.5	8.4e-238	fme:FOMMEDRAFT_165896
A3723	84.4	0	fme:FOMMEDRAFT_21196	K00323	NNT	NAD(P) transhydrogenase	1.6.1.2	Metabolism; Metabolism of cofactors and vitamins; Nicotinate and nicotinamide metabolism [PATH:ko00760] Metabolism; Global and overview maps; Metabolic pathways [PATH:ko01100]
A3724	54.1	4.5e-127	fme:FOMMEDRAFT_165895
A3725	73.5	3.4e-121	fme:FOMMEDRAFT_145015
A3727	90.9	3.5e-163	fme:FOMMEDRAFT_17775	K20369	ERV29, SURF4	ER-derived vesicles protein	--
A3728	56.1	2.4e-278	fme:FOMMEDRAFT_118753
A3729	83	4.3e-125	fme:FOMMEDRAFT_165980
A3730	46.3	3.1e-12	tvs:TRAVEDRAFT_128589
A3731	87.2	1e-105	fme:FOMMEDRAFT_144988	K18467	VPS29	vacuolar protein sorting-associated protein 29	--	Cellular Processes; Transport and catabolism; Endocytosis [PATH:ko04144]
A3732	71.1	1.2e-104	fme:FOMMEDRAFT_17740	K03105	SRP19	signal recognition particle subunit SRP19	--	Genetic Information Processing; Folding, sorting and degradation; Protein export [PATH:ko03060]
A3733	75.8	7.8e-154	fme:FOMMEDRAFT_103458
A3734	87	0	fme:FOMMEDRAFT_87746	K10875	RAD54L, RAD54	DNA repair and recombination protein RAD54 and RAD54-like protein	3.6.4.-	Genetic Information Processing; Replication and repair; Homologous recombination [PATH:ko03440]
A3735	69.8	1.8e-135	fme:FOMMEDRAFT_103454
A3736	89.4	2.8e-82	fme:FOMMEDRAFT_103451	K02882	RP-L18Ae, RPL18A	large subunit ribosomal protein L18Ae	--	Genetic Information Processing; Translation; Ribosome [PATH:ko03010]
A3737	84.2	3.1e-159	fme:FOMMEDRAFT_131951	K09613	COPS5, CSN5	COP9 signalosome complex subunit 5	3.4.-.-
A3738	60.3	1e-92	fme:FOMMEDRAFT_92415	K00049	GRHPR	glyoxylate/hydroxypyruvate reductase	1.1.1.79 1.1.1.81	Metabolism; Amino acid metabolism; Glycine, serine and threonine metabolism [PATH:ko00260] Metabolism; Carbohydrate metabolism; Pyruvate metabolism [PATH:ko00620] Metabolism; Carbohydrate metabolism; Glyoxylate and dicarboxylate metabolism [PATH:ko00630] Metabolism; Global and overview maps; Metabolic pathways [PATH:ko01100] Metabolism; Global and overview maps; Biosynthesis of secondary metaboli…
A3739	72.5	1.5e-112	fme:FOMMEDRAFT_24379
A3740	73.8	6.8e-200	cci:CC1G_05483	K00262	E1.4.1.4, gdhA	glutamate dehydrogenase (NADP+)	1.4.1.4	Metabolism; Amino acid metabolism; Arginine biosynthesis [PATH:ko00220] Metabolism; Amino acid metabolism; Alanine, aspartate and glutamate metabolism [PATH:ko00250] Metabolism; Energy metabolism; Nitrogen metabolism [PATH:ko00910] Metabolism; Global and overview maps; Metabolic pathways [PATH:ko01100] Metabolism; Global and overview maps; Microbial metabolism in diverse environments [PATH:ko0112…
A3741	68.9	6.3e-177	fme:FOMMEDRAFT_165850	K14299	SEH1	nucleoporin SEH1	--	Genetic Information Processing; Translation; RNA transport [PATH:ko03013] Environmental Information Processing; Signal transduction; mTOR signaling pathway [PATH:ko04150]
A3742	53.6	1.6e-32	fme:FOMMEDRAFT_144982
A3745	68.5	1.1e-121	fme:FOMMEDRAFT_124988	K13099	CD2BP2, PPP1R59	CD2 antigen cytoplasmic tail-binding protein 2	--
A3746	57	4.6e-182	fme:FOMMEDRAFT_166212	K13507	GAT	glycerol-3-phosphate O-acyltransferase / dihydroxyacetone phosphate acyltransferase	2.3.1.15 2.3.1.42	Metabolism; Lipid metabolism; Glycerolipid metabolism [PATH:ko00561] Metabolism; Lipid metabolism; Glycerophospholipid metabolism [PATH:ko00564] Metabolism; Global and overview maps; Metabolic pathways [PATH:ko01100] Metabolism; Global and overview maps; Biosynthesis of secondary metabolites [PATH:ko01110]
A3747	61.7	8.1e-34	fme:FOMMEDRAFT_152713
A3748	85.8	0	fme:FOMMEDRAFT_17793	K01937	pyrG, CTPS	CTP synthase	6.3.4.2	Metabolism; Nucleotide metabolism; Pyrimidine metabolism [PATH:ko00240] Metabolism; Global and overview maps; Metabolic pathways [PATH:ko01100]
A3749	83	7.1e-108	fme:FOMMEDRAFT_27602	K12826	SF3A2, SAP62	splicing factor 3A subunit 2	--	Genetic Information Processing; Transcription; Spliceosome [PATH:ko03040]
A3750	46.5	3.3e-119	fme:FOMMEDRAFT_17829
A3751	84.9	0	fme:FOMMEDRAFT_17828	K15628	PXA	ATP-binding cassette, subfamily D (ALD), peroxisomal long-chain fatty acid import protein	--	Environmental Information Processing; Membrane transport; ABC transporters [PATH:ko02010] Cellular Processes; Transport and catabolism; Peroxisome [PATH:ko04146]
A3752	80.4	1e-129	fme:FOMMEDRAFT_137938
A3754	60.8	1.1e-48	sla:SERLADRAFT_365450	K21631	GTI1, PAC2, WOR1	Gti1/Pac2 family transcription factor	--
A3755	82.4	1.1e-168	fme:FOMMEDRAFT_165934	K17818	ARD1	D-arabinitol dehydrogenase (NADP+)	1.1.1.287	Metabolism; Carbohydrate metabolism; Pentose and glucuronate interconversions [PATH:ko00040] Metabolism; Global and overview maps; Metabolic pathways [PATH:ko01100]
A3756	59.2	2e-108	fme:FOMMEDRAFT_109896	K17714	SAM37, TOM37	sorting and assembly machinery component 37	--
A3757	70.9	0	fme:FOMMEDRAFT_152861	K17637	EXOC2, SEC5	exocyst complex component 2	--	Environmental Information Processing; Signal transduction; Ras signaling pathway [PATH:ko04014]
A3758	59.6	4.4e-164	fme:FOMMEDRAFT_118664
A3759	90.2	1.3e-221	fme:FOMMEDRAFT_152857	K00600	glyA, SHMT	glycine hydroxymethyltransferase	2.1.2.1	Metabolism; Amino acid metabolism; Glycine, serine and threonine metabolism [PATH:ko00260] Metabolism; Metabolism of other amino acids; Cyanoamino acid metabolism [PATH:ko00460] Metabolism; Carbohydrate metabolism; Glyoxylate and dicarboxylate metabolism [PATH:ko00630] Metabolism; Metabolism of cofactors and vitamins; One carbon pool by folate [PATH:ko00670] Metabolism; Energy metabolism; Methane…
A3760	68.5	5.1e-204	fme:FOMMEDRAFT_114136
A3761	71.8	9.3e-173	fme:FOMMEDRAFT_17819
A3762	52.1	3.3e-24	fme:FOMMEDRAFT_87315
A3765	52.1	3.3e-24	fme:FOMMEDRAFT_87315
A3767	71.6	2.3e-131	fme:FOMMEDRAFT_147440	K13719	OTU1, YOD1	ubiquitin thioesterase OTU1	3.1.2.-	Genetic Information Processing; Folding, sorting and degradation; Protein processing in endoplasmic reticulum [PATH:ko04141]
A3768	77.1	8.5e-246	fme:FOMMEDRAFT_118650
A3769	67.3	3.6e-77	fme:FOMMEDRAFT_138957	K00799	GST, gst	glutathione S-transferase	2.5.1.18	Metabolism; Metabolism of other amino acids; Glutathione metabolism [PATH:ko00480] Metabolism; Xenobiotics biodegradation and metabolism; Metabolism of xenobiotics by cytochrome P450 [PATH:ko00980] Metabolism; Xenobiotics biodegradation and metabolism; Drug metabolism - cytochrome P450 [PATH:ko00982] Metabolism; Xenobiotics biodegradation and metabolism; Drug metabolism - other enzymes [PATH:ko00…
A3770	74	8.8e-95	fme:FOMMEDRAFT_138957	K00799	GST, gst	glutathione S-transferase	2.5.1.18	Metabolism; Metabolism of other amino acids; Glutathione metabolism [PATH:ko00480] Metabolism; Xenobiotics biodegradation and metabolism; Metabolism of xenobiotics by cytochrome P450 [PATH:ko00980] Metabolism; Xenobiotics biodegradation and metabolism; Drug metabolism - cytochrome P450 [PATH:ko00982] Metabolism; Xenobiotics biodegradation and metabolism; Drug metabolism - other enzymes [PATH:ko00…
A3771	59	2e-228	fme:FOMMEDRAFT_103603
A3772	61.8	1.5e-230	fme:FOMMEDRAFT_103601	K17679	MSS116	ATP-dependent RNA helicase MSS116, mitochondrial	3.6.4.13
A3773	80.1	0	fme:FOMMEDRAFT_103596	K19881	BUD7, BCH1	Chs5-Arf1p-binding protein BUD7/BCH1	--
A3775	89.8	6.2e-114	fme:FOMMEDRAFT_17813
A3776	76.1	6e-115	fme:FOMMEDRAFT_132022	K03248	EIF3G	translation initiation factor 3 subunit G	--	Genetic Information Processing; Translation; RNA transport [PATH:ko03013]
A3778	54.5	1.9e-185	pco:PHACADRAFT_58702
A3780	61.7	5e-174	fme:FOMMEDRAFT_138950	K01262	pepP	Xaa-Pro aminopeptidase	3.4.11.9
A3781	75.6	2.1e-165	fme:FOMMEDRAFT_132020	K22733	NIPA, SLC57A2S	magnesium transporter	--
A3783	60.9	1.1e-82	fme:FOMMEDRAFT_118616	K00851	E2.7.1.12, gntK, idnK	gluconokinase	2.7.1.12	Metabolism; Carbohydrate metabolism; Pentose phosphate pathway [PATH:ko00030] Metabolism; Global and overview maps; Metabolic pathways [PATH:ko01100] Metabolism; Global and overview maps; Biosynthesis of secondary metabolites [PATH:ko01110] Metabolism; Global and overview maps; Microbial metabolism in diverse environments [PATH:ko01120] Metabolism; Global and overview maps; Biosynthesis of antibi…
A3784	79.4	3.5e-80	fme:FOMMEDRAFT_17797	K00762	pyrE	orotate phosphoribosyltransferase	2.4.2.10	Metabolism; Nucleotide metabolism; Pyrimidine metabolism [PATH:ko00240] Metabolism; Global and overview maps; Metabolic pathways [PATH:ko01100]
A3786	77.3	6.1e-49	fme:FOMMEDRAFT_118613
A3787	81.6	1.9e-87	fme:FOMMEDRAFT_118610
A3788	86.8	1.6e-136	fme:FOMMEDRAFT_17795	K16075	MRS2, MFM1	magnesium transporter	--
A3789	51.7	1.4e-65	fme:FOMMEDRAFT_165909
A3790	74.4	1.9e-206	fme:FOMMEDRAFT_87207	K02218	CSNK1, CKI	casein kinase 1	2.7.11.1	Environmental Information Processing; Signal transduction; MAPK signaling pathway - yeast [PATH:ko04011] Environmental Information Processing; Signal transduction; Hippo signaling pathway - multiple species [PATH:ko04392]
A3792	83.2	7.3e-56	fme:FOMMEDRAFT_103571	K08065	NFYB	nuclear transcription Y subunit beta	--	Organismal Systems; Immune system; Antigen processing and presentation [PATH:ko04612] Human Diseases; Infectious diseases: Bacterial; Tuberculosis [PATH:ko05152] Human Diseases; Infectious diseases: Viral; Human T-cell leukemia virus 1 infection [PATH:ko05166]
A3793	50	1e-17	ppl:POSPLDRAFT_98796
A3794	55.9	9.3e-51	fme:FOMMEDRAFT_152913	K20813	TDG	thymine-DNA glycosylase	3.2.2.29	Genetic Information Processing; Replication and repair; Base excision repair [PATH:ko03410]
A3795	73.4	0	fme:FOMMEDRAFT_138994	K14005	SEC31	protein transport protein SEC31	--	Genetic Information Processing; Folding, sorting and degradation; Protein processing in endoplasmic reticulum [PATH:ko04141]
A3796	84	5.2e-166	fme:FOMMEDRAFT_79553	K06883	K06883	uncharacterized protein	--
A3797	71.6	0	fme:FOMMEDRAFT_78263	K14401	CPSF1, CFT1	cleavage and polyadenylation specificity factor subunit 1	--	Genetic Information Processing; Translation; mRNA surveillance pathway [PATH:ko03015]
A3798	66.7	7.6e-309	fme:FOMMEDRAFT_78928	K10899	RECQL	ATP-dependent DNA helicase Q1	3.6.4.12
A3799	73.4	2.8e-251	fme:FOMMEDRAFT_26468
A3800	71.6	0	fme:FOMMEDRAFT_78648	K14679	TRL1	tRNA ligase	6.5.1.3
A3801	43.6	4.2e-111	dsq:DICSQDRAFT_50077
A3802	78.7	1.5e-174	fme:FOMMEDRAFT_118735	K17908	WIPI, ATG18	autophagy-related protein 18	--	Cellular Processes; Transport and catabolism; Autophagy - other [PATH:ko04136] Cellular Processes; Transport and catabolism; Autophagy - yeast [PATH:ko04138] Cellular Processes; Transport and catabolism; Autophagy - animal [PATH:ko04140]
A3803	75.7	4.3e-266	fme:FOMMEDRAFT_165962	K00928	lysC	aspartate kinase	2.7.2.4	Metabolism; Amino acid metabolism; Glycine, serine and threonine metabolism [PATH:ko00260] Metabolism; Biosynthesis of other secondary metabolites; Monobactam biosynthesis [PATH:ko00261] Metabolism; Amino acid metabolism; Cysteine and methionine metabolism [PATH:ko00270] Metabolism; Amino acid metabolism; Lysine biosynthesis [PATH:ko00300] Metabolism; Global and overview maps; Metabolic pathways …
A3804	73.6	9.2e-142	fme:FOMMEDRAFT_103694	K19860	GPA1	guanine nucleotide-binding protein alpha-1 subunit	--	Environmental Information Processing; Signal transduction; MAPK signaling pathway - yeast [PATH:ko04011]
A3805	92.1	0	fme:FOMMEDRAFT_17859	K01648	ACLY	ATP citrate (pro-S)-lyase	2.3.3.8	Metabolism; Carbohydrate metabolism; Citrate cycle (TCA cycle) [PATH:ko00020] Metabolism; Energy metabolism; Carbon fixation pathways in prokaryotes [PATH:ko00720] Metabolism; Global and overview maps; Metabolic pathways [PATH:ko01100] Metabolism; Global and overview maps; Biosynthesis of secondary metabolites [PATH:ko01110] Metabolism; Global and overview maps; Microbial metabolism in diverse en…
A3806	84.8	1.2e-39	fme:FOMMEDRAFT_77801
A3807	94.4	4.2e-236	fme:FOMMEDRAFT_118724	K01251	E3.3.1.1, ahcY	adenosylhomocysteinase	3.3.1.1	Metabolism; Amino acid metabolism; Cysteine and methionine metabolism [PATH:ko00270] Metabolism; Global and overview maps; Metabolic pathways [PATH:ko01100]
A3808	59.5	4.1e-100	fme:FOMMEDRAFT_79190
A3809	69	3.6e-140	fme:FOMMEDRAFT_132057	K00002	AKR1A1, adh	alcohol dehydrogenase (NADP+)	1.1.1.2	Metabolism; Carbohydrate metabolism; Glycolysis / Gluconeogenesis [PATH:ko00010] Metabolism; Carbohydrate metabolism; Pentose and glucuronate interconversions [PATH:ko00040] Metabolism; Lipid metabolism; Glycerolipid metabolism [PATH:ko00561] Metabolism; Xenobiotics biodegradation and metabolism; Caprolactam degradation [PATH:ko00930] Metabolism; Global and overview maps; Metabolic pathways [PATH…
A3810	43.9	7.8e-30	fme:FOMMEDRAFT_165954
A3811	63.2	1.6e-17	fme:FOMMEDRAFT_17851	K02143	ATPeFK, ATP19	F-type H+-transporting ATPase subunit k	--	Metabolism; Energy metabolism; Oxidative phosphorylation [PATH:ko00190] Metabolism; Global and overview maps; Metabolic pathways [PATH:ko01100]
A3812	71.6	1.9e-186	fme:FOMMEDRAFT_109847
A3813	78.3	2.2e-166	fme:FOMMEDRAFT_132057	K00002	AKR1A1, adh	alcohol dehydrogenase (NADP+)	1.1.1.2	Metabolism; Carbohydrate metabolism; Glycolysis / Gluconeogenesis [PATH:ko00010] Metabolism; Carbohydrate metabolism; Pentose and glucuronate interconversions [PATH:ko00040] Metabolism; Lipid metabolism; Glycerolipid metabolism [PATH:ko00561] Metabolism; Xenobiotics biodegradation and metabolism; Caprolactam degradation [PATH:ko00930] Metabolism; Global and overview maps; Metabolic pathways [PATH…
A3814	68.1	4.5e-256	fme:FOMMEDRAFT_118714
A3819	42.4	6.7e-173	fme:FOMMEDRAFT_145060
A3820	77.1	4e-94	fme:FOMMEDRAFT_17835	K04712	DEGS	sphingolipid 4-desaturase/C4-monooxygenase	1.14.19.17 1.14.18.5	Metabolism; Lipid metabolism; Sphingolipid metabolism [PATH:ko00600] Metabolism; Global and overview maps; Metabolic pathways [PATH:ko01100] Environmental Information Processing; Signal transduction; Sphingolipid signaling pathway [PATH:ko04071]
A3821	43.3	2.2e-59	tvs:TRAVEDRAFT_86288
A3822	73.1	9.6e-62	fme:FOMMEDRAFT_103672
A3823	68.8	2.6e-64	fme:FOMMEDRAFT_168909
A3825	57.1	5.3e-246	fme:FOMMEDRAFT_103667	K20792	NAA15_16	N-alpha-acetyltransferase 15/16, NatA auxiliary subunit	--
A3826	68.6	0	fme:FOMMEDRAFT_132048	K11267	PDS5	sister chromatid cohesion protein PDS5	--
A3827	74.5	9.2e-86	fme:FOMMEDRAFT_152876
A3828	52.4	1.8e-253	fme:FOMMEDRAFT_26446
A3829	57.3	6e-207	fme:FOMMEDRAFT_138996	K21452	MBZ1	bZIP-type transcription factor MBZ1	--
A3831	80.3	0	fme:FOMMEDRAFT_103711
A3840	64.7	4.3e-224	fme:FOMMEDRAFT_139003
A3841	62.9	3.5e-170	tvs:TRAVEDRAFT_58160
A3842	48	2.7e-40	fme:FOMMEDRAFT_139002
A3843	80.2	4e-70	strm:M444_15635
A3844	74.1	2.9e-170	fme:FOMMEDRAFT_17870
A3845	84.3	2.1e-110	fme:FOMMEDRAFT_109842	K02149	ATPeV1D, ATP6M	V-type H+-transporting ATPase subunit D	--	Metabolism; Energy metabolism; Oxidative phosphorylation [PATH:ko00190] Metabolism; Global and overview maps; Metabolic pathways [PATH:ko01100] Cellular Processes; Transport and catabolism; Phagosome [PATH:ko04145] Environmental Information Processing; Signal transduction; mTOR signaling pathway [PATH:ko04150] Organismal Systems; Nervous system; Synaptic vesicle cycle [PATH:ko04721] Organismal Sy…
A3846	53.7	0	fme:FOMMEDRAFT_103536	K22377	LTN1	E3 ubiquitin-protein ligase listerin	2.3.2.27
A3847	65	2e-185	fme:FOMMEDRAFT_118570
A3849	87.8	7.5e-92	fme:FOMMEDRAFT_118566
A3850	59.2	2e-165	fme:FOMMEDRAFT_138922
A3851	80.7	5.8e-139	fme:FOMMEDRAFT_165886
A3852	73.3	3.1e-126	fme:FOMMEDRAFT_152789
A3853	40	3.5e-42	ttt:THITE_2115952
A3855	47.5	2e-100	fme:FOMMEDRAFT_145007
A3856	65.3	3.7e-107	fme:FOMMEDRAFT_87510
A3857	60.4	2.8e-117	fme:FOMMEDRAFT_152781
A3858	91.2	1.4e-53	tvs:TRAVEDRAFT_152064	K03123	TFIIA2, GTF2A2, TOA2	transcription initiation factor TFIIA small subunit	--	Genetic Information Processing; Transcription; Basal transcription factors [PATH:ko03022] Human Diseases; Cancers: Overview; Viral carcinogenesis [PATH:ko05203]
A3859	61.1	7.5e-151	fme:FOMMEDRAFT_165881	K11426	SMYD	SET and MYND domain-containing protein	--
A3860	89.8	0	fme:FOMMEDRAFT_77843	K17275	PLS1	plastin-1	--
A3862	90.7	3.7e-205	fme:FOMMEDRAFT_145000	K03066	PSMC5, RPT6	26S proteasome regulatory subunit T6	--	Genetic Information Processing; Folding, sorting and degradation; Proteasome [PATH:ko03050] Human Diseases; Infectious diseases: Viral; Epstein-Barr virus infection [PATH:ko05169]
A3863	77.7	2.5e-169	fme:FOMMEDRAFT_78615
A3865	56.4	1.9e-129	dsq:DICSQDRAFT_153476
A3866	68.2	0	fme:FOMMEDRAFT_118525	K11644	SIN3A	paired amphipathic helix protein Sin3a	--	Cellular Processes; Transport and catabolism; Mitophagy - yeast [PATH:ko04139] Organismal Systems; Endocrine system; Thyroid hormone signaling pathway [PATH:ko04919] Human Diseases; Neurodegenerative diseases; Huntington disease [PATH:ko05016] Human Diseases; Infectious diseases: Viral; Epstein-Barr virus infection [PATH:ko05169] Human Diseases; Cancers: Overview; Transcriptional misregulation in…
A3867	75.5	2e-262	fme:FOMMEDRAFT_147416
A3868	65.3	3.7e-175	fme:FOMMEDRAFT_17750
A3869	79.9	2.4e-145	fme:FOMMEDRAFT_78379	K03259	EIF4E	translation initiation factor 4E	--	Human Diseases; Drug resistance: Antineoplastic; EGFR tyrosine kinase inhibitor resistance [PATH:ko01521] Genetic Information Processing; Translation; RNA transport [PATH:ko03013] Environmental Information Processing; Signal transduction; HIF-1 signaling pathway [PATH:ko04066] Environmental Information Processing; Signal transduction; mTOR signaling pathway [PATH:ko04150] Environmental Informatio…
A3871	43.2	4.3e-45	tvs:TRAVEDRAFT_86288
A3872	50.6	6.3e-85	fme:FOMMEDRAFT_17748
A3873	44.4	1.4e-128	fme:FOMMEDRAFT_17747
A3874	74.4	4.6e-183	fme:FOMMEDRAFT_17741
A3875	59.5	2.2e-145	fme:FOMMEDRAFT_152748
A3876	71.2	1.1e-178	fme:FOMMEDRAFT_144990	K12177	COPS3, CSN3	COP9 signalosome complex subunit 3	--
A3877	71.8	2.2e-93	fme:FOMMEDRAFT_103475	K03809	wrbA	NAD(P)H dehydrogenase (quinone)	1.6.5.2	Metabolism; Metabolism of cofactors and vitamins; Ubiquinone and other terpenoid-quinone biosynthesis [PATH:ko00130] Metabolism; Global and overview maps; Biosynthesis of secondary metabolites [PATH:ko01110]
A3878	63.8	2.5e-198	fme:FOMMEDRAFT_21135
A3879	47.9	3.1e-40	fme:FOMMEDRAFT_165862
A3880	69.9	0	fme:FOMMEDRAFT_118512	K21989	TMEM63	calcium permeable stress-gated cation channel	--
A3881	89.1	7.9e-296	fme:FOMMEDRAFT_26365	K01810	GPI, pgi	glucose-6-phosphate isomerase	5.3.1.9	Metabolism; Carbohydrate metabolism; Glycolysis / Gluconeogenesis [PATH:ko00010] Metabolism; Carbohydrate metabolism; Pentose phosphate pathway [PATH:ko00030] Metabolism; Carbohydrate metabolism; Starch and sucrose metabolism [PATH:ko00500] Metabolism; Carbohydrate metabolism; Amino sugar and nucleotide sugar metabolism [PATH:ko00520] Metabolism; Global and overview maps; Metabolic pathways [PATH…
A3882	58.7	1.3e-70	sla:SERLADRAFT_365145
A3883	49	9.1e-117	mrr:Moror_11935
A3884	52.1	7.4e-106	fme:FOMMEDRAFT_118786	K18803	HPM1	protein-histidine N-methyltransferase	2.1.1.85
A3885	57.6	2.6e-43	fme:FOMMEDRAFT_99976
A3889	47.3	4.6e-34	mrr:Moror_10287
A3890	74.7	3e-153	fme:FOMMEDRAFT_124871	K00763	pncB, NAPRT1	nicotinate phosphoribosyltransferase	6.3.4.21	Metabolism; Metabolism of cofactors and vitamins; Nicotinate and nicotinamide metabolism [PATH:ko00760] Metabolism; Global and overview maps; Metabolic pathways [PATH:ko01100]
A3891	44.5	8.6e-44	mpr:MPER_11066
A3895	89.7	0	fme:FOMMEDRAFT_17885	K04348	PPP3C, CNA	serine/threonine-protein phosphatase 2B catalytic subunit	3.1.3.16	Environmental Information Processing; Signal transduction; MAPK signaling pathway [PATH:ko04010] Environmental Information Processing; Signal transduction; Calcium signaling pathway [PATH:ko04020] Environmental Information Processing; Signal transduction; cGMP-PKG signaling pathway [PATH:ko04022] Cellular Processes; Cell growth and death; Oocyte meiosis [PATH:ko04114] Cellular Processes; Cell gro…
A3896	49.6	1e-43	fme:FOMMEDRAFT_17884
A3897	55.9	3.1e-97	fme:FOMMEDRAFT_79644
A3899	41.8	4.1e-237	adl:AURDEDRAFT_67135
A3901	71.9	2.1e-219	fme:FOMMEDRAFT_44580	K01669	phrB	deoxyribodipyrimidine photo-lyase	4.1.99.3
A3903	49.3	2e-233	pco:PHACADRAFT_58702
A3906	80.2	7.5e-138	fme:FOMMEDRAFT_77964
A3908	63.7	8.2e-74	gtr:GLOTRDRAFT_140646
A3911	41.1	5.7e-24	fme:FOMMEDRAFT_49705
A3912	70.1	0	fme:FOMMEDRAFT_87222	K14575	AFG2, DRG1, SPATA5	AAA family ATPase	--	Genetic Information Processing; Translation; Ribosome biogenesis in eukaryotes [PATH:ko03008]
A3913	48	3.2e-79	adl:AURDEDRAFT_77607
A3914	57.4	8.7e-119	pco:PHACADRAFT_58702
A3916	43.4	9.2e-68	adl:AURDEDRAFT_77607
A3919	69.3	1.1e-262	fme:FOMMEDRAFT_118794
A3920	67.4	2.9e-284	fme:FOMMEDRAFT_118799
A3921	63.1	1.8e-76	fme:FOMMEDRAFT_103763
A3927	50.4	3.6e-242	pco:PHACADRAFT_58702
A3928	76.1	6.4e-83	fme:FOMMEDRAFT_139017
A3929	71.8	2.8e-148	fme:FOMMEDRAFT_103768	K13953	adhP	alcohol dehydrogenase, propanol-preferring	1.1.1.1	Metabolism; Carbohydrate metabolism; Glycolysis / Gluconeogenesis [PATH:ko00010] Metabolism; Lipid metabolism; Fatty acid degradation [PATH:ko00071] Metabolism; Amino acid metabolism; Tyrosine metabolism [PATH:ko00350] Metabolism; Xenobiotics biodegradation and metabolism; Chloroalkane and chloroalkene degradation [PATH:ko00625] Metabolism; Xenobiotics biodegradation and metabolism; Naphthalene d…
A3930	64.9	9.7e-203	fme:FOMMEDRAFT_112496
A3931	76.8	5.7e-205	fme:FOMMEDRAFT_91871
A3932	41.6	2.1e-85	fme:FOMMEDRAFT_166012
A3934	66.7	7.1e-73	fme:FOMMEDRAFT_127502	K08832	SRPK3, STK23	serine/threonine-protein kinase SRPK3	2.7.11.1
A3936	82.2	3.8e-277	fme:FOMMEDRAFT_103772
A3937	63.9	2.2e-208	fme:FOMMEDRAFT_112496
A3938	71.5	8.9e-121	fme:FOMMEDRAFT_22617
A3940	81.7	6.6e-135	fme:FOMMEDRAFT_79213
A3941	68.2	1.2e-115	fme:FOMMEDRAFT_17908	K04523	UBQLN, DSK2	ubiquilin	--	Genetic Information Processing; Folding, sorting and degradation; Protein processing in endoplasmic reticulum [PATH:ko04141]
A3942	73.3	1.8e-158	fme:FOMMEDRAFT_170220
A3943	66.4	4.2e-179	fme:FOMMEDRAFT_166012
A3944	63.2	4.4e-55	fme:FOMMEDRAFT_170220
A3945	65.1	5.5e-145	fme:FOMMEDRAFT_127502	K08832	SRPK3, STK23	serine/threonine-protein kinase SRPK3	2.7.11.1
A3946	66	6.3e-256	fme:FOMMEDRAFT_103780
A3947	81.4	5.5e-240	fme:FOMMEDRAFT_17905	K03320	amt, AMT, MEP	ammonium transporter, Amt family	--
A3949	48.1	2.8e-98	abp:AGABI1DRAFT118333
A3950	64.5	1.9e-223	fme:FOMMEDRAFT_17910
A3951	76.1	8.7e-271	psq:PUNSTDRAFT_103601	K13117	DHX35	ATP-dependent RNA helicase DDX35	3.6.4.13
A3952	81.3	1.2e-90	fme:FOMMEDRAFT_139031	K13800	CMPK1, UMPK	UMP-CMP kinase	2.7.4.14	Metabolism; Nucleotide metabolism; Pyrimidine metabolism [PATH:ko00240] Metabolism; Xenobiotics biodegradation and metabolism; Drug metabolism - other enzymes [PATH:ko00983] Metabolism; Global and overview maps; Metabolic pathways [PATH:ko01100]
A3953	61.4	1.2e-129	fme:FOMMEDRAFT_152990
A3954	83.9	2e-190	fme:FOMMEDRAFT_139033	K09503	DNAJA2	DnaJ homolog subfamily A member 2	--	Genetic Information Processing; Folding, sorting and degradation; Protein processing in endoplasmic reticulum [PATH:ko04141]
A3955	63.6	1.8e-36	gtr:GLOTRDRAFT_127004
A3956	70	0	fme:FOMMEDRAFT_21137
A3957	72.9	2.4e-305	fme:FOMMEDRAFT_132120	K05349	bglX	beta-glucosidase	3.2.1.21	Metabolism; Metabolism of other amino acids; Cyanoamino acid metabolism [PATH:ko00460] Metabolism; Carbohydrate metabolism; Starch and sucrose metabolism [PATH:ko00500] Metabolism; Biosynthesis of other secondary metabolites; Phenylpropanoid biosynthesis [PATH:ko00940] Metabolism; Global and overview maps; Metabolic pathways [PATH:ko01100] Metabolism; Global and overview maps; Biosynthesis of sec…
A3958	68.9	4.6e-283	fme:FOMMEDRAFT_103809	K20291	COG4, COD1	conserved oligomeric Golgi complex subunit 4	--
A3959	90	9.6e-98	fme:FOMMEDRAFT_145117	K12191	CHMP2A	charged multivesicular body protein 2A	--	Cellular Processes; Transport and catabolism; Endocytosis [PATH:ko04144] Cellular Processes; Cell growth and death; Necroptosis [PATH:ko04217]
A3960	90.3	0	fme:FOMMEDRAFT_103814	K10357	MYO5	myosin V	--
A3961	54.8	2.4e-247	fme:FOMMEDRAFT_139037
A3962	52.3	2.5e-154	fme:FOMMEDRAFT_145122
A3963	51.5	9e-112	fme:FOMMEDRAFT_78038
A3964	72.8	5.3e-231	fme:FOMMEDRAFT_78059
A3965	78.4	4.9e-84	fme:FOMMEDRAFT_139043	K03232	EEF1B	elongation factor 1-beta	--
A3966	80.4	3.2e-213	fme:FOMMEDRAFT_118864	K22382	WDR26	WD repeat-containing protein 26	--
A3967	68.4	8e-252	fme:FOMMEDRAFT_109795	K05289	GAA1	glycosylphosphatidylinositol transamidase	--	Metabolism; Glycan biosynthesis and metabolism; Glycosylphosphatidylinositol (GPI)-anchor biosynthesis [PATH:ko00563] Metabolism; Global and overview maps; Metabolic pathways [PATH:ko01100]
A3968	62.6	1.9e-40	mrr:Moror_10788	K12871	CCDC12	coiled-coil domain-containing protein 12	--	Genetic Information Processing; Transcription; Spliceosome [PATH:ko03040]
A3969	80.5	1.7e-242	fme:FOMMEDRAFT_103832	K21594	GUF1	translation factor GUF1, mitochondrial	3.6.5.-
A3970	71.7	1.2e-132	sla:SERLADRAFT_372886	K03754	EIF2B2	translation initiation factor eIF-2B subunit beta	--	Genetic Information Processing; Translation; RNA transport [PATH:ko03013]
A3971	86.2	1.4e-210	fme:FOMMEDRAFT_103837	K00764	purF, PPAT	amidophosphoribosyltransferase	2.4.2.14	Metabolism; Nucleotide metabolism; Purine metabolism [PATH:ko00230] Metabolism; Amino acid metabolism; Alanine, aspartate and glutamate metabolism [PATH:ko00250] Metabolism; Global and overview maps; Metabolic pathways [PATH:ko01100] Metabolism; Global and overview maps; Biosynthesis of secondary metabolites [PATH:ko01110] Metabolism; Global and overview maps; Biosynthesis of antibiotics [PATH:ko…
A3972	59	7.5e-33	ppl:POSPLDRAFT_96317
A3973	65.5	4.1e-260	fme:FOMMEDRAFT_118876	K18083	MTMR6_7_8	myotubularin-related protein 6/7/8	3.1.3.64 3.1.3.95	Metabolism; Carbohydrate metabolism; Inositol phosphate metabolism [PATH:ko00562] Metabolism; Global and overview maps; Metabolic pathways [PATH:ko01100] Environmental Information Processing; Signal transduction; Phosphatidylinositol signaling system [PATH:ko04070] Cellular Processes; Transport and catabolism; Autophagy - yeast [PATH:ko04138]
A3974	92.5	5e-212	fme:FOMMEDRAFT_17933	K00789	metK	S-adenosylmethionine synthetase	2.5.1.6	Metabolism; Amino acid metabolism; Cysteine and methionine metabolism [PATH:ko00270] Metabolism; Global and overview maps; Metabolic pathways [PATH:ko01100] Metabolism; Global and overview maps; Biosynthesis of secondary metabolites [PATH:ko01110] Metabolism; Global and overview maps; Biosynthesis of amino acids [PATH:ko01230]
A3975	60.4	0	fme:FOMMEDRAFT_78324	K10742	DNA2	DNA replication ATP-dependent helicase Dna2	3.6.4.12	Genetic Information Processing; Replication and repair; DNA replication [PATH:ko03030]
A3976	80.1	0	fme:FOMMEDRAFT_103848	K01694	TRP	tryptophan synthase	4.2.1.20	Metabolism; Amino acid metabolism; Glycine, serine and threonine metabolism [PATH:ko00260] Metabolism; Amino acid metabolism; Phenylalanine, tyrosine and tryptophan biosynthesis [PATH:ko00400] Metabolism; Global and overview maps; Metabolic pathways [PATH:ko01100] Metabolism; Global and overview maps; Biosynthesis of secondary metabolites [PATH:ko01110] Metabolism; Global and overview maps; Biosy…
A3977	78.1	2.9e-220	fme:FOMMEDRAFT_78015	K13278	ASPG	60kDa lysophospholipase	3.1.1.5 3.1.1.47 3.5.1.1
A3978	57.5	3.6e-147	fme:FOMMEDRAFT_168883
A3979	60.5	1.8e-143	fme:FOMMEDRAFT_153019
A3980	63.2	2e-23	fme:FOMMEDRAFT_79035
A3981	41.2	2.4e-39	tvs:TRAVEDRAFT_67611
A3982	71.8	4.2e-168	fme:FOMMEDRAFT_118905	K15161	CCNC, SSN8	cyclin-C	--
A3983	83.7	2.8e-214	fme:FOMMEDRAFT_166049	K01758	CTH	cystathionine gamma-lyase	4.4.1.1	Metabolism; Amino acid metabolism; Glycine, serine and threonine metabolism [PATH:ko00260] Metabolism; Amino acid metabolism; Cysteine and methionine metabolism [PATH:ko00270] Metabolism; Metabolism of other amino acids; Selenocompound metabolism [PATH:ko00450] Metabolism; Global and overview maps; Metabolic pathways [PATH:ko01100] Metabolism; Global and overview maps; Biosynthesis of antibiotics…
A3984	84.3	4.4e-201	fme:FOMMEDRAFT_166049	K01758	CTH	cystathionine gamma-lyase	4.4.1.1	Metabolism; Amino acid metabolism; Glycine, serine and threonine metabolism [PATH:ko00260] Metabolism; Amino acid metabolism; Cysteine and methionine metabolism [PATH:ko00270] Metabolism; Metabolism of other amino acids; Selenocompound metabolism [PATH:ko00450] Metabolism; Global and overview maps; Metabolic pathways [PATH:ko01100] Metabolism; Global and overview maps; Biosynthesis of antibiotics…
A3985	72.9	3.9e-220	fme:FOMMEDRAFT_17942	K19572	CECR1, ADA2	adenosine deaminase CECR1	3.5.4.4	Metabolism; Nucleotide metabolism; Purine metabolism [PATH:ko00230] Metabolism; Global and overview maps; Metabolic pathways [PATH:ko01100]
A3986	67	0	fme:FOMMEDRAFT_26558	K17600	VPS54	vacuolar protein sorting-associated protein 54	--
A3987	87.2	3.3e-150	fme:FOMMEDRAFT_79717	K14820	BRX1, BRIX1	ribosome biogenesis protein BRX1	--
A3988	76.7	1.5e-241	fme:FOMMEDRAFT_139062
A3989	68.2	2.9e-148	fme:FOMMEDRAFT_109799	K15053	CHMP7	charged multivesicular body protein 7	--	Cellular Processes; Transport and catabolism; Endocytosis [PATH:ko04144] Cellular Processes; Cell growth and death; Necroptosis [PATH:ko04217]
A3990	54.6	9.6e-133	fme:FOMMEDRAFT_166053
A3991	84.8	6.7e-137	fme:FOMMEDRAFT_79532	K18738	HEK	heterogeneous nuclear rnp K-like protein	--
A3992	46.3	3.9e-37	fme:FOMMEDRAFT_103881
A3993	94.5	9.5e-286	fme:FOMMEDRAFT_79642	K02133	ATPeF1B, ATP5B, ATP2	F-type H+-transporting ATPase subunit beta	7.1.2.2	Metabolism; Energy metabolism; Oxidative phosphorylation [PATH:ko00190] Metabolism; Global and overview maps; Metabolic pathways [PATH:ko01100] Organismal Systems; Environmental adaptation; Thermogenesis [PATH:ko04714] Human Diseases; Neurodegenerative diseases; Alzheimer disease [PATH:ko05010] Human Diseases; Neurodegenerative diseases; Parkinson disease [PATH:ko05012] Human Diseases; Neurodegen…
A3994	82.8	2.3e-281	fme:FOMMEDRAFT_118925	K03885	ndh	NADH dehydrogenase	1.6.99.3	Metabolism; Energy metabolism; Oxidative phosphorylation [PATH:ko00190]
A3995	77.7	3e-138	fme:FOMMEDRAFT_132161
A3996	82.9	1.1e-233	fme:FOMMEDRAFT_103893	K11269	CTF18, CHL12	chromosome transmission fidelity protein 18	--
A3997	46.6	3.3e-170	psq:PUNSTDRAFT_104507
A3998	62.3	1.9e-74	fme:FOMMEDRAFT_61360	K00838	ARO8	aromatic amino acid aminotransferase I / 2-aminoadipate transaminase	2.6.1.57 2.6.1.39 2.6.1.27 2.6.1.5	Metabolism; Metabolism of cofactors and vitamins; Ubiquinone and other terpenoid-quinone biosynthesis [PATH:ko00130] Metabolism; Amino acid metabolism; Cysteine and methionine metabolism [PATH:ko00270] Metabolism; Amino acid metabolism; Lysine biosynthesis [PATH:ko00300] Metabolism; Amino acid metabolism; Tyrosine metabolism [PATH:ko00350] Metabolism; Amino acid metabolism; Phenylalanine metaboli…
A3999	67.4	2.5e-220	fme:FOMMEDRAFT_77890
A4000	84.8	0	fme:FOMMEDRAFT_125074	K20222	IPO5, KPNB3, RANBP5	importin-5	--
A4001	90.1	1.4e-166	fme:FOMMEDRAFT_88115
A4002	75.8	8.1e-137	fme:FOMMEDRAFT_166063	K09562	HSPBP1, FES1	hsp70-interacting protein	--	Genetic Information Processing; Folding, sorting and degradation; Protein processing in endoplasmic reticulum [PATH:ko04141]
A4003	74.3	0	fme:FOMMEDRAFT_26570	K17907	ATG9	autophagy-related protein 9	--	Cellular Processes; Transport and catabolism; Autophagy - other [PATH:ko04136] Cellular Processes; Transport and catabolism; Mitophagy - animal [PATH:ko04137] Cellular Processes; Transport and catabolism; Autophagy - yeast [PATH:ko04138] Cellular Processes; Transport and catabolism; Autophagy - animal [PATH:ko04140]
A4004	72.5	3.7e-98	fme:FOMMEDRAFT_132168	K02304	MET8	precorrin-2 dehydrogenase / sirohydrochlorin ferrochelatase	1.3.1.76 4.99.1.4	Metabolism; Metabolism of cofactors and vitamins; Porphyrin and chlorophyll metabolism [PATH:ko00860] Metabolism; Global and overview maps; Metabolic pathways [PATH:ko01100] Metabolism; Global and overview maps; Biosynthesis of secondary metabolites [PATH:ko01110] Metabolism; Global and overview maps; Microbial metabolism in diverse environments [PATH:ko01120]
A4005	46.5	2.2e-54	fme:FOMMEDRAFT_79003
A4006	83.1	0	fme:FOMMEDRAFT_17959
A4008	72.6	0	fme:FOMMEDRAFT_153055	K06877	K06877	DEAD/DEAH box helicase domain-containing protein	--
A4009	79.9	2e-306	fme:FOMMEDRAFT_78450	K17541	SCYL2	SCY1-like protein 2	--
A4010	74.8	4.4e-129	fme:FOMMEDRAFT_17966	K00020	mmsB, HIBADH	3-hydroxyisobutyrate dehydrogenase	1.1.1.31	Metabolism; Amino acid metabolism; Valine, leucine and isoleucine degradation [PATH:ko00280] Metabolism; Global and overview maps; Metabolic pathways [PATH:ko01100]
A4011	80.7	1.8e-191	fme:FOMMEDRAFT_139088
A4013	67.9	3.9e-79	fme:FOMMEDRAFT_132182
A4014	77.2	0	fme:FOMMEDRAFT_145161	K18443	GBF1	golgi-specific brefeldin A-resistance guanine nucleotide exchange factor 1	--	Cellular Processes; Transport and catabolism; Endocytosis [PATH:ko04144]
A4015	78	8e-85	fme:FOMMEDRAFT_17969	K02731	PSMA7	20S proteasome subunit alpha 4	3.4.25.1	Genetic Information Processing; Folding, sorting and degradation; Proteasome [PATH:ko03050]
A4016	61.3	5.1e-107	fme:FOMMEDRAFT_26585
A4017	57.6	5.1e-147	fme:FOMMEDRAFT_17970
A4018	82.1	7.6e-150	fme:FOMMEDRAFT_118979
A4019	72.3	1.1e-102	fme:FOMMEDRAFT_166084	K10842	MNAT1	CDK-activating kinase assembly factor MAT1	--	Genetic Information Processing; Transcription; Basal transcription factors [PATH:ko03022] Genetic Information Processing; Replication and repair; Nucleotide excision repair [PATH:ko03420]
A4020	85.9	2.3e-186	fme:FOMMEDRAFT_79283
A4021	75	4.9e-139	fme:FOMMEDRAFT_79069	K14859	SSF1_2	ribosome biogenesis protein SSF1/2	--
A4022	43.1	3.7e-46	fme:FOMMEDRAFT_145169
A4023	64.6	1.9e-109	fme:FOMMEDRAFT_141468
A4024	83.2	1.6e-178	fme:FOMMEDRAFT_118991
A4025	86.6	0	fme:FOMMEDRAFT_118992	K12867	SYF1, XAB2	pre-mRNA-splicing factor SYF1	--	Genetic Information Processing; Transcription; Spliceosome [PATH:ko03040]
A4026	76.3	3.3e-127	fme:FOMMEDRAFT_145173	K14050	RABGGTA	geranylgeranyl transferase type-2 subunit alpha	2.5.1.60
A4027	81.2	0	fme:FOMMEDRAFT_153084
A4029	70.1	1.1e-94	fme:FOMMEDRAFT_17980	K01069	gloB, gloC, HAGH	hydroxyacylglutathione hydrolase	3.1.2.6	Metabolism; Carbohydrate metabolism; Pyruvate metabolism [PATH:ko00620]
A4031	60.4	0	fme:FOMMEDRAFT_166102
A4032	83.7	8.8e-131	fme:FOMMEDRAFT_103971	K17662	CBP3, UQCC	cytochrome b pre-mRNA-processing protein 3	--
A4033	89.3	9.3e-142	fme:FOMMEDRAFT_139110	K06215	pdxS, pdx1	pyridoxal 5'-phosphate synthase pdxS subunit	4.3.3.6	Metabolism; Metabolism of cofactors and vitamins; Vitamin B6 metabolism [PATH:ko00750]
A4034	81.8	1.4e-109	tvs:TRAVEDRAFT_27958	K02937	RP-L7e, RPL7	large subunit ribosomal protein L7e	--	Genetic Information Processing; Translation; Ribosome [PATH:ko03010]
A4036	90.8	1.1e-84	fme:FOMMEDRAFT_18002	K07874	RAB1A	Ras-related protein Rab-1A	--	Human Diseases; Infectious diseases: Bacterial; Legionellosis [PATH:ko05134]
A4037	67.3	1.3e-134	fme:FOMMEDRAFT_139113
A4038	96.9	7.9e-215	fme:FOMMEDRAFT_139116	K03257	EIF4A	translation initiation factor 4A	--	Genetic Information Processing; Translation; RNA transport [PATH:ko03013]
A4039	54.9	3.9e-32	psq:PUNSTDRAFT_71143	K14165	K14165	atypical dual specificity phosphatase	3.1.3.16 3.1.3.48
A4040	93	8.5e-113	fme:FOMMEDRAFT_119037	K07877	RAB2A	Ras-related protein Rab-2A	--	Environmental Information Processing; Signal transduction; AMPK signaling pathway [PATH:ko04152]
A4041	70.4	2.5e-21	hir:HETIRDRAFT_167473	K02135	ATPeF1E, ATP5E, ATP15	F-type H+-transporting ATPase subunit epsilon	--	Metabolism; Energy metabolism; Oxidative phosphorylation [PATH:ko00190] Metabolism; Global and overview maps; Metabolic pathways [PATH:ko01100] Organismal Systems; Environmental adaptation; Thermogenesis [PATH:ko04714] Human Diseases; Neurodegenerative diseases; Alzheimer disease [PATH:ko05010] Human Diseases; Neurodegenerative diseases; Parkinson disease [PATH:ko05012] Human Diseases; Neurodegen…
A4042	73.4	7.5e-208	fme:FOMMEDRAFT_145187	K11841	USP10, UBP3	ubiquitin carboxyl-terminal hydrolase 10	3.4.19.12	Cellular Processes; Transport and catabolism; Mitophagy - yeast [PATH:ko04139]
A4044	69.9	2.5e-267	fme:FOMMEDRAFT_77585	K22381	ZNF598	E3 ubiquitin-protein ligase ZNF598	2.3.2.27
A4045	89.3	0	fme:FOMMEDRAFT_124898
A4046	71.7	4.1e-144	fme:FOMMEDRAFT_153110
A4047	52.6	2.5e-181	fme:FOMMEDRAFT_104009	K15205	TFC6	transcription factor C subunit 6	--
A4048	70.2	0	fme:FOMMEDRAFT_153115	K17906	ATG2	autophagy-related protein 2	--	Cellular Processes; Transport and catabolism; Autophagy - other [PATH:ko04136] Cellular Processes; Transport and catabolism; Autophagy - yeast [PATH:ko04138] Cellular Processes; Transport and catabolism; Autophagy - animal [PATH:ko04140]
A4049	61.7	2.3e-156	fme:FOMMEDRAFT_77809	K10531	pvdA, SIDA	L-ornithine N5-monooxygenase	1.14.13.195 1.14.13.196
A4050	62	0	fme:FOMMEDRAFT_119062	K22148	SIDC	ferricrocin synthase	--
A4051	70.4	1.4e-105	fme:FOMMEDRAFT_78364
A4052	59.2	1.8e-262	psq:PUNSTDRAFT_71287
A4053	65.4	2.6e-260	fme:FOMMEDRAFT_79812
A4054	71.6	1.8e-17	fme:FOMMEDRAFT_77611	K22255	ATPIF1	ATPase inhibitor, mitochondrial	--
A4055	66.5	5.6e-151	fme:FOMMEDRAFT_139133
A4056	69.1	7.4e-98	fme:FOMMEDRAFT_109815	K05351	E1.1.1.9	D-xylulose reductase	1.1.1.9	Metabolism; Carbohydrate metabolism; Pentose and glucuronate interconversions [PATH:ko00040] Metabolism; Global and overview maps; Metabolic pathways [PATH:ko01100]
A4057	72.5	4.4e-197	fme:FOMMEDRAFT_77840
A4058	60.9	1.5e-242	fme:FOMMEDRAFT_18037	K01897	ACSL, fadD	long-chain acyl-CoA synthetase	6.2.1.3	Metabolism; Lipid metabolism; Fatty acid biosynthesis [PATH:ko00061] Metabolism; Lipid metabolism; Fatty acid degradation [PATH:ko00071] Metabolism; Global and overview maps; Metabolic pathways [PATH:ko01100] Metabolism; Global and overview maps; Fatty acid metabolism [PATH:ko01212] Cellular Processes; Cellular community - prokaryotes; Quorum sensing [PATH:ko02024] Organismal Systems; Endocrine s…
A4059	51.7	1.6e-39	fme:FOMMEDRAFT_18040	K14839	NOP16	nucleolar protein 16	--
A4060	84.6	1.5e-120	fme:FOMMEDRAFT_61926	K13344	PEX13	peroxin-13	--	Cellular Processes; Transport and catabolism; Peroxisome [PATH:ko04146]
A4061	69.7	7e-298	fme:FOMMEDRAFT_119098
A4062	42.5	6.6e-128	fme:FOMMEDRAFT_166135
A4063	90.4	7.4e-211	fme:FOMMEDRAFT_153149	K00161	PDHA, pdhA	pyruvate dehydrogenase E1 component alpha subunit	1.2.4.1	Metabolism; Carbohydrate metabolism; Glycolysis / Gluconeogenesis [PATH:ko00010] Metabolism; Carbohydrate metabolism; Citrate cycle (TCA cycle) [PATH:ko00020] Metabolism; Carbohydrate metabolism; Pyruvate metabolism [PATH:ko00620] Metabolism; Global and overview maps; Metabolic pathways [PATH:ko01100] Metabolism; Global and overview maps; Biosynthesis of secondary metabolites [PATH:ko01110] Metab…
A4064	74	3.3e-294	fme:FOMMEDRAFT_79627	K20293	COG6, COD2	conserved oligomeric Golgi complex subunit 6	--
A4065	83.2	2.5e-72	fme:FOMMEDRAFT_68116	K18173	COA1	cytochrome c oxidase assembly factor 1	--	Organismal Systems; Environmental adaptation; Thermogenesis [PATH:ko04714]
A4066	69.8	0	fme:FOMMEDRAFT_153152
A4068	61.2	1.8e-89	fme:FOMMEDRAFT_78233	K22817	NSMCE1, NSE1	non-structural maintenance of chromosomes element 1	2.3.2.27
A4069	80.3	1.3e-225	fme:FOMMEDRAFT_104073	K02685	PRI2	DNA primase large subunit	2.7.7.-	Metabolism; Nucleotide metabolism; Purine metabolism [PATH:ko00230] Metabolism; Nucleotide metabolism; Pyrimidine metabolism [PATH:ko00240] Metabolism; Global and overview maps; Metabolic pathways [PATH:ko01100] Genetic Information Processing; Replication and repair; DNA replication [PATH:ko03030]
A4070	89	0	fme:FOMMEDRAFT_18052	K01953	asnB, ASNS	asparagine synthase (glutamine-hydrolysing)	6.3.5.4	Metabolism; Amino acid metabolism; Alanine, aspartate and glutamate metabolism [PATH:ko00250] Metabolism; Global and overview maps; Metabolic pathways [PATH:ko01100] Metabolism; Global and overview maps; Biosynthesis of secondary metabolites [PATH:ko01110] Metabolism; Global and overview maps; Biosynthesis of amino acids [PATH:ko01230]
A4071	77.8	0	fme:FOMMEDRAFT_166145
A4072	85.4	7.2e-81	fme:FOMMEDRAFT_104082
A4073	83.6	0	fme:FOMMEDRAFT_104087	K03240	EIF2B5	translation initiation factor eIF-2B subunit epsilon	--	Genetic Information Processing; Translation; RNA transport [PATH:ko03013]
A4074	46.6	7.6e-67	hir:HETIRDRAFT_60559
A4075	64	8.4e-149	gtr:GLOTRDRAFT_114675	K01556	KYNU, kynU	kynureninase	3.7.1.3	Metabolism; Amino acid metabolism; Tryptophan metabolism [PATH:ko00380] Metabolism; Global and overview maps; Metabolic pathways [PATH:ko01100]
A4077	71.5	3.1e-195	fme:FOMMEDRAFT_145214	K10088	OS9	protein OS-9	--	Genetic Information Processing; Folding, sorting and degradation; Protein processing in endoplasmic reticulum [PATH:ko04141]
A4078	78.6	1.2e-159	fme:FOMMEDRAFT_21161	K18103	GAAC, LGA1	L-threo-3-deoxy-hexylosonate aldolase	4.1.2.54	Metabolism; Carbohydrate metabolism; Pentose and glucuronate interconversions [PATH:ko00040] Metabolism; Global and overview maps; Metabolic pathways [PATH:ko01100]
A4079	48.3	2.6e-117	shs:STEHIDRAFT_74704
A4080	78.9	3.7e-309	fme:FOMMEDRAFT_132264	K12858	DDX23, PRP28	ATP-dependent RNA helicase DDX23/PRP28	3.6.4.13	Genetic Information Processing; Transcription; Spliceosome [PATH:ko03040]
A4081	78.9	1.4e-196	fme:FOMMEDRAFT_139157
A4082	86.5	6.3e-123	fme:FOMMEDRAFT_26649	K02936	RP-L7Ae, RPL7A	large subunit ribosomal protein L7Ae	--	Genetic Information Processing; Translation; Ribosome [PATH:ko03010]
A4083	58.9	5.5e-209	gtr:GLOTRDRAFT_126700	K14835	NOP2	25S rRNA (cytosine2870-C5)-methyltransferase	2.1.1.310
A4084	70.8	1.6e-80	fme:FOMMEDRAFT_104110
A4086	62.5	1.6e-13	fme:FOMMEDRAFT_166157
A4087	88.7	8.4e-238	fme:FOMMEDRAFT_104112	K01755	argH, ASL	argininosuccinate lyase	4.3.2.1	Metabolism; Amino acid metabolism; Arginine biosynthesis [PATH:ko00220] Metabolism; Amino acid metabolism; Alanine, aspartate and glutamate metabolism [PATH:ko00250] Metabolism; Global and overview maps; Metabolic pathways [PATH:ko01100] Metabolism; Global and overview maps; Biosynthesis of secondary metabolites [PATH:ko01110] Metabolism; Global and overview maps; Biosynthesis of antibiotics [PAT…
A4088	69.3	5.6e-109	fme:FOMMEDRAFT_119156	K08486	STX1B_2_3	syntaxin 1B/2/3	--	Genetic Information Processing; Folding, sorting and degradation; SNARE interactions in vesicular transport [PATH:ko04130] Organismal Systems; Nervous system; Synaptic vesicle cycle [PATH:ko04721]
A4089	54	4.3e-112	fme:FOMMEDRAFT_141501
A4090	82.9	4e-210	fme:FOMMEDRAFT_132275	K14454	GOT1	aspartate aminotransferase, cytoplasmic	2.6.1.1	Metabolism; Amino acid metabolism; Arginine biosynthesis [PATH:ko00220] Metabolism; Amino acid metabolism; Alanine, aspartate and glutamate metabolism [PATH:ko00250] Metabolism; Amino acid metabolism; Cysteine and methionine metabolism [PATH:ko00270] Metabolism; Amino acid metabolism; Arginine and proline metabolism [PATH:ko00330] Metabolism; Amino acid metabolism; Tyrosine metabolism [PATH:ko003…
A4091	58.8	0	fme:FOMMEDRAFT_132276	K15424	PPP4R1	serine/threonine-protein phosphatase 4 regulatory subunit 1	--
A4092	46.7	2.6e-61	fme:FOMMEDRAFT_166161	K22644	HVCN1, HV1	voltage-gated hydrogen channel 1	--
A4093	67	2.4e-42	fme:FOMMEDRAFT_18089
A4094	71.8	4.7e-266	fme:FOMMEDRAFT_139174
A4095	64.9	1.4e-202	fme:FOMMEDRAFT_79245
A4096	61.4	8.2e-308	fme:FOMMEDRAFT_79224	K20307	TRAPPC10, TRS130	trafficking protein particle complex subunit 10	--
A4097	87.1	2e-212	fme:FOMMEDRAFT_139176	K14777	DDX47, RRP3	ATP-dependent RNA helicase DDX47/RRP3	3.6.4.13
A4098	85	0	fme:FOMMEDRAFT_79779	K12860	CDC5L, CDC5, CEF1	pre-mRNA-splicing factor CDC5/CEF1	--	Genetic Information Processing; Transcription; Spliceosome [PATH:ko03040]
A4099	77.4	4.9e-184	fme:FOMMEDRAFT_119183	K00831	serC, PSAT1	phosphoserine aminotransferase	2.6.1.52	Metabolism; Amino acid metabolism; Glycine, serine and threonine metabolism [PATH:ko00260] Metabolism; Energy metabolism; Methane metabolism [PATH:ko00680] Metabolism; Metabolism of cofactors and vitamins; Vitamin B6 metabolism [PATH:ko00750] Metabolism; Global and overview maps; Metabolic pathways [PATH:ko01100] Metabolism; Global and overview maps; Microbial metabolism in diverse environments […
A4100	55.9	4.4e-136	fme:FOMMEDRAFT_141502	K03177	truB, PUS4, TRUB1	tRNA pseudouridine55 synthase	5.4.99.25
A4101	74.6	2.4e-46	fme:FOMMEDRAFT_166169
A4102	91.1	0	fme:FOMMEDRAFT_104145	K04079	HSP90A, htpG	molecular chaperone HtpG	--	Genetic Information Processing; Folding, sorting and degradation; Protein processing in endoplasmic reticulum [PATH:ko04141] Environmental Information Processing; Signal transduction; PI3K-Akt signaling pathway [PATH:ko04151] Cellular Processes; Cell growth and death; Necroptosis [PATH:ko04217] Organismal Systems; Immune system; Antigen processing and presentation [PATH:ko04612] Organismal System…
A4103	57	2.6e-245	fme:FOMMEDRAFT_139182
A4104	81.6	6.8e-261	fme:FOMMEDRAFT_18097	K07195	EXOC7, EXO70	exocyst complex component 7	--	Organismal Systems; Endocrine system; Insulin signaling pathway [PATH:ko04910]
A4105	81.3	4.4e-76	fme:FOMMEDRAFT_166173	K03626	EGD2, NACA	nascent polypeptide-associated complex subunit alpha	--	Organismal Systems; Endocrine system; Parathyroid hormone synthesis, secretion and action [PATH:ko04928]
A4106	71.8	1.6e-64	fme:FOMMEDRAFT_104156	K07432	ALG13	beta-1,4-N-acetylglucosaminyltransferase	2.4.1.141	Metabolism; Glycan biosynthesis and metabolism; N-Glycan biosynthesis [PATH:ko00510] Metabolism; Glycan biosynthesis and metabolism; Various types of N-glycan biosynthesis [PATH:ko00513] Metabolism; Global and overview maps; Metabolic pathways [PATH:ko01100]
A4107	66.4	1.2e-107	hir:HETIRDRAFT_309150	K00286	proC	pyrroline-5-carboxylate reductase	1.5.1.2	Metabolism; Amino acid metabolism; Arginine and proline metabolism [PATH:ko00330] Metabolism; Global and overview maps; Metabolic pathways [PATH:ko01100] Metabolism; Global and overview maps; Biosynthesis of secondary metabolites [PATH:ko01110] Metabolism; Global and overview maps; Biosynthesis of antibiotics [PATH:ko01130] Metabolism; Global and overview maps; Biosynthesis of amino acids [PATH:k…
A4108	74.6	1.7e-218	fme:FOMMEDRAFT_104161	K01915	glnA, GLUL	glutamine synthetase	6.3.1.2	Metabolism; Amino acid metabolism; Arginine biosynthesis [PATH:ko00220] Metabolism; Amino acid metabolism; Alanine, aspartate and glutamate metabolism [PATH:ko00250] Metabolism; Carbohydrate metabolism; Glyoxylate and dicarboxylate metabolism [PATH:ko00630] Metabolism; Energy metabolism; Nitrogen metabolism [PATH:ko00910] Metabolism; Global and overview maps; Metabolic pathways [PATH:ko01100] Met…
A4109	96.4	1.6e-221	fme:FOMMEDRAFT_119203	K03063	PSMC4, RPT3	26S proteasome regulatory subunit T3	--	Genetic Information Processing; Folding, sorting and degradation; Proteasome [PATH:ko03050] Human Diseases; Infectious diseases: Viral; Epstein-Barr virus infection [PATH:ko05169]
A4110	78.6	2.9e-115	fme:FOMMEDRAFT_139189
A4112	65.4	7.6e-130	fme:FOMMEDRAFT_147356	K07119	K07119	uncharacterized protein	--
A4113	73.5	9.9e-247	fme:FOMMEDRAFT_139190	K14809	DDX55, SPB4	ATP-dependent RNA helicase DDX55/SPB4	3.6.4.13
A4114	80.1	4.5e-66	fme:FOMMEDRAFT_26674	K03094	SKP1, CBF3D	S-phase kinase-associated protein 1	--	Cellular Processes; Cell growth and death; Cell cycle [PATH:ko04110] Cellular Processes; Cell growth and death; Cell cycle - yeast [PATH:ko04111] Cellular Processes; Cell growth and death; Oocyte meiosis [PATH:ko04114] Genetic Information Processing; Folding, sorting and degradation; Ubiquitin mediated proteolysis [PATH:ko04120] Genetic Information Processing; Folding, sorting and degradation; Pr…
A4115	81.4	4.8e-219	fme:FOMMEDRAFT_104172	K00987	CEG1	mRNA guanylyltransferase	2.7.7.50
A4116	59.7	5.3e-55	fme:FOMMEDRAFT_18106
A4117	68.5	7.5e-121	fme:FOMMEDRAFT_166182	K02201	E2.7.7.3B	pantetheine-phosphate adenylyltransferase	2.7.7.3	Metabolism; Metabolism of cofactors and vitamins; Pantothenate and CoA biosynthesis [PATH:ko00770] Metabolism; Global and overview maps; Metabolic pathways [PATH:ko01100]
A4118	55.1	2.2e-108	fme:FOMMEDRAFT_153211
A4119	70	2.9e-108	fme:FOMMEDRAFT_139193
A4120	85.6	4.8e-181	fme:FOMMEDRAFT_104178
A4121	62.9	1.8e-180	fme:FOMMEDRAFT_139194	K01487	E3.5.4.3, guaD	guanine deaminase	3.5.4.3	Metabolism; Nucleotide metabolism; Purine metabolism [PATH:ko00230] Metabolism; Global and overview maps; Metabolic pathways [PATH:ko01100]
A4122	60.7	6.7e-234	fme:FOMMEDRAFT_104185
A4123	53.4	3.4e-169	fme:FOMMEDRAFT_168846
A4125	42.1	3.9e-134	psq:PUNSTDRAFT_135687
A4126	78	0	fme:FOMMEDRAFT_166191	K10848	ERCC4, XPF	DNA excision repair protein ERCC-4	3.1.-.-	Genetic Information Processing; Replication and repair; Nucleotide excision repair [PATH:ko03420] Genetic Information Processing; Replication and repair; Fanconi anemia pathway [PATH:ko03460]
A4127	87	1.1e-154	fme:FOMMEDRAFT_139199	K03038	PSMD7, RPN8	26S proteasome regulatory subunit N8	--	Genetic Information Processing; Folding, sorting and degradation; Proteasome [PATH:ko03050] Human Diseases; Infectious diseases: Viral; Epstein-Barr virus infection [PATH:ko05169]
A4128	82.7	0	fme:FOMMEDRAFT_119247	K00728	POMT, pmt	dolichyl-phosphate-mannose-protein mannosyltransferase	2.4.1.109	Metabolism; Glycan biosynthesis and metabolism; Other types of O-glycan biosynthesis [PATH:ko00514] Metabolism; Glycan biosynthesis and metabolism; Mannose type O-glycan biosynthesis [PATH:ko00515] Metabolism; Global and overview maps; Metabolic pathways [PATH:ko01100]
A4129	82.5	7.5e-116	fme:FOMMEDRAFT_18118	K14563	NOP1, FBL	rRNA 2'-O-methyltransferase fibrillarin	2.1.1.-	Genetic Information Processing; Translation; Ribosome biogenesis in eukaryotes [PATH:ko03008]
A4130	78	3e-147	fme:FOMMEDRAFT_79608	K09529	DNAJC9	DnaJ homolog subfamily C member 9	--
A4131	69.5	1.5e-74	fme:FOMMEDRAFT_145248
A4132	40.4	2e-32	sla:SERLADRAFT_480710
A4133	69.7	2.1e-93	fme:FOMMEDRAFT_119257	K16066	ydfG	3-hydroxy acid dehydrogenase / malonic semialdehyde reductase	1.1.1.381 1.1.1.-	Metabolism; Nucleotide metabolism; Pyrimidine metabolism [PATH:ko00240] Metabolism; Amino acid metabolism; Glycine, serine and threonine metabolism [PATH:ko00260] Metabolism; Global and overview maps; Metabolic pathways [PATH:ko01100]
A4134	90.9	7.2e-131	fme:FOMMEDRAFT_147360
A4135	60	2.8e-105	fme:FOMMEDRAFT_18123
A4136	76.7	1.5e-162	fme:FOMMEDRAFT_166201	K07019	K07019	uncharacterized protein	--
A4137	40	1.2e-77	fme:FOMMEDRAFT_153234
A4138	62.8	3.1e-56	pco:PHACADRAFT_195458
A4139	65.1	4.4e-61	fme:FOMMEDRAFT_18127
A4140	84.7	1.3e-134	fme:FOMMEDRAFT_132327	K03239	EIF2B1	translation initiation factor eIF-2B subunit alpha	--	Genetic Information Processing; Translation; RNA transport [PATH:ko03013]
A4141	90.2	9.2e-98	fme:FOMMEDRAFT_119268
A4142	42	1.9e-44	fme:FOMMEDRAFT_119271
A4143	75.2	0	fme:FOMMEDRAFT_104233	K16803	CKAP5, XMAP215	cytoskeleton-associated protein 5	--
A4144	55.9	1.5e-11	shs:STEHIDRAFT_119058
A4145	86.8	0	fme:FOMMEDRAFT_124771	K03283	HSPA1s	heat shock 70kDa protein 1/2/6/8	--	Genetic Information Processing; Transcription; Spliceosome [PATH:ko03040] Environmental Information Processing; Signal transduction; MAPK signaling pathway [PATH:ko04010] Genetic Information Processing; Folding, sorting and degradation; Protein processing in endoplasmic reticulum [PATH:ko04141] Cellular Processes; Transport and catabolism; Endocytosis [PATH:ko04144] Organismal Systems; Aging; Lon…
A4146	73.7	4.6e-104	fme:FOMMEDRAFT_78405	K01265	map	methionyl aminopeptidase	3.4.11.18
A4149	79.5	0	fme:FOMMEDRAFT_166216	K14708	SLC26A11	solute carrier family 26 (sodium-independent sulfate anion transporter), member 11	--
A4150	92.9	1e-163	fme:FOMMEDRAFT_119287	K13137	STRAP, UNRIP	serine-threonine kinase receptor-associated protein	--	Genetic Information Processing; Translation; RNA transport [PATH:ko03013]
A4151	54.9	3.8e-38	fme:FOMMEDRAFT_18137
A4152	79.1	5.7e-90	fme:FOMMEDRAFT_18138
A4153	81.4	1.4e-57	fme:FOMMEDRAFT_77474	K00417	QCR7, UQCRB	ubiquinol-cytochrome c reductase subunit 7	--	Metabolism; Energy metabolism; Oxidative phosphorylation [PATH:ko00190] Metabolism; Global and overview maps; Metabolic pathways [PATH:ko01100] Organismal Systems; Circulatory system; Cardiac muscle contraction [PATH:ko04260] Organismal Systems; Environmental adaptation; Thermogenesis [PATH:ko04714] Human Diseases; Endocrine and metabolic diseases; Non-alcoholic fatty liver disease (NAFLD) [PATH:…
A4154	90.8	5.9e-70	fme:FOMMEDRAFT_139224	K00940	ndk, NME	nucleoside-diphosphate kinase	2.7.4.6	Metabolism; Nucleotide metabolism; Purine metabolism [PATH:ko00230] Metabolism; Nucleotide metabolism; Pyrimidine metabolism [PATH:ko00240] Metabolism; Xenobiotics biodegradation and metabolism; Drug metabolism - other enzymes [PATH:ko00983] Metabolism; Global and overview maps; Metabolic pathways [PATH:ko01100] Metabolism; Global and overview maps; Biosynthesis of secondary metabolites [PATH:ko0…
A4155	74.9	2.1e-220	fme:FOMMEDRAFT_79017	K17800	LETM1, MDM38	LETM1 and EF-hand domain-containing protein 1, mitochondrial	--	Cellular Processes; Transport and catabolism; Mitophagy - yeast [PATH:ko04139]
A4157	77.9	1.4e-53	fme:FOMMEDRAFT_26712
A4158	80.4	0	fme:FOMMEDRAFT_79429
A4159	62.2	1.1e-249	fme:FOMMEDRAFT_18146	K11407	HDAC6	histone deacetylase 6	3.5.1.98	Human Diseases; Substance dependence; Alcoholism [PATH:ko05034] Human Diseases; Infectious diseases: Viral; Human papillomavirus infection [PATH:ko05165] Human Diseases; Cancers: Overview; Viral carcinogenesis [PATH:ko05203]
A4160	83.6	5.6e-150	fme:FOMMEDRAFT_104273	K02737	PSMB5	20S proteasome subunit beta 5	3.4.25.1	Genetic Information Processing; Folding, sorting and degradation; Proteasome [PATH:ko03050]
A4161	67.1	6.3e-202	fme:FOMMEDRAFT_166228
A4162	73.6	4.5e-293	fme:FOMMEDRAFT_104276	K20929	GLX	glyoxal/methylglyoxal oxidase	1.2.3.15
A4163	77.1	6.4e-96	fme:FOMMEDRAFT_78881	K11884	PNO1, DIM2	RNA-binding protein PNO1	--
A4164	52.9	2e-155	fme:FOMMEDRAFT_153270
A4165	73.4	1.4e-277	fme:FOMMEDRAFT_104282
A4166	66.2	1.5e-125	fme:FOMMEDRAFT_18155	K16675	ZDHHC9_14_18	palmitoyltransferase ZDHHC9/14/18	2.3.1.225	Environmental Information Processing; Signal transduction; Hippo signaling pathway - fly [PATH:ko04391]
A4168	69.7	1.3e-56	fme:FOMMEDRAFT_18156	K10577	UBE2I, UBC9	ubiquitin-conjugating enzyme E2 I	--	Genetic Information Processing; Translation; RNA transport [PATH:ko03013] Environmental Information Processing; Signal transduction; NF-kappa B signaling pathway [PATH:ko04064] Genetic Information Processing; Folding, sorting and degradation; Ubiquitin mediated proteolysis [PATH:ko04120] Human Diseases; Cancers: Overview; MicroRNAs in cancer [PATH:ko05206]
A4169	92.1	0	fme:FOMMEDRAFT_79513	K00706	E2.4.1.34	1,3-beta-glucan synthase	2.4.1.34	Metabolism; Carbohydrate metabolism; Starch and sucrose metabolism [PATH:ko00500] Environmental Information Processing; Signal transduction; MAPK signaling pathway - yeast [PATH:ko04011]
A4170	69.2	4.3e-132	fme:FOMMEDRAFT_153275	K17508	PTC7, PPTC7	protein phosphatase PTC7	3.1.3.16
A4171	71.8	2.2e-103	fme:FOMMEDRAFT_77898
A4172	82.7	1.6e-297	fme:FOMMEDRAFT_18161	K01277	DPP3	dipeptidyl-peptidase III	3.4.14.4
A4173	77.9	0	fme:FOMMEDRAFT_104299	K08955	YME1	ATP-dependent metalloprotease	3.4.24.-	Cellular Processes; Transport and catabolism; Mitophagy - yeast [PATH:ko04139]
A4174	70.7	2.2e-99	fme:FOMMEDRAFT_119343
A4175	70.8	1.9e-72	fme:FOMMEDRAFT_166240	K02830	HRAD1, RAD17	cell cycle checkpoint protein	3.1.11.2	Cellular Processes; Cell growth and death; Cell cycle - yeast [PATH:ko04111] Cellular Processes; Cell growth and death; Meiosis - yeast [PATH:ko04113] Cellular Processes; Cell growth and death; Cellular senescence [PATH:ko04218]
A4176	60.8	1.9e-291	fme:FOMMEDRAFT_26728
A4177	62	1.2e-94	fme:FOMMEDRAFT_18167
A4178	68.4	3.8e-180	fme:FOMMEDRAFT_168848	K12481	RBSN, ZFYVE20	rabenosyn-5	--	Cellular Processes; Transport and catabolism; Endocytosis [PATH:ko04144]
A4179	82.1	5.7e-62	fme:FOMMEDRAFT_69447	K14527	RPP20, POP7	ribonuclease P/MRP protein subunit RPP20	3.1.26.5	Genetic Information Processing; Translation; Ribosome biogenesis in eukaryotes [PATH:ko03008] Genetic Information Processing; Translation; RNA transport [PATH:ko03013]
A4180	69.3	5.4e-24	sla:SERLADRAFT_475551	K11275	H1_5	histone H1/5	--
A4182	71.7	0	fme:FOMMEDRAFT_119356	K13721	APE2	aminopeptidase 2	3.4.11.-
A4183	85.4	7.7e-246	fme:FOMMEDRAFT_166247	K10591	NEDD4, RSP5	E3 ubiquitin-protein ligase NEDD4	2.3.2.26	Environmental Information Processing; Signal transduction; MAPK signaling pathway - yeast [PATH:ko04011] Genetic Information Processing; Folding, sorting and degradation; Ubiquitin mediated proteolysis [PATH:ko04120] Cellular Processes; Transport and catabolism; Endocytosis [PATH:ko04144] Cellular Processes; Cellular community - eukaryotes; Tight junction [PATH:ko04530] Human Diseases; Infectious…
A4184	79.8	7.2e-148	fme:FOMMEDRAFT_119362	K00565	RNMT	mRNA (guanine-N7-)-methyltransferase	2.1.1.56	Genetic Information Processing; Translation; mRNA surveillance pathway [PATH:ko03015]
A4186	87.9	0	fme:FOMMEDRAFT_104325	K22248	TP	alpha,alpha-trehalose phosphorylase (configuration-retaining)	2.4.1.231
A4187	49.3	4.4e-112	fme:FOMMEDRAFT_153296
A4188	78.2	3.1e-136	fme:FOMMEDRAFT_104330
A4189	86	2e-217	fme:FOMMEDRAFT_124792	K01647	CS, gltA	citrate synthase	2.3.3.1	Metabolism; Carbohydrate metabolism; Citrate cycle (TCA cycle) [PATH:ko00020] Metabolism; Carbohydrate metabolism; Glyoxylate and dicarboxylate metabolism [PATH:ko00630] Metabolism; Global and overview maps; Metabolic pathways [PATH:ko01100] Metabolism; Global and overview maps; Biosynthesis of secondary metabolites [PATH:ko01110] Metabolism; Global and overview maps; Microbial metabolism in dive…
A4190	49.3	1.8e-26	mpr:MPER_12849
A4191	71.9	7.9e-204	fme:FOMMEDRAFT_79189	K14967	BRE2, CPS60	COMPASS component BRE2	--
A4192	71	0	fme:FOMMEDRAFT_153304
A4193	75.9	4.9e-168	fme:FOMMEDRAFT_119381	K17261	CAP1_2, SRV2	adenylyl cyclase-associated protein	--
A4194	62.6	0	fme:FOMMEDRAFT_104342	K02331	POL5, MYBBP1A	DNA polymerase phi	2.7.7.7
A4195	69.8	0	fme:FOMMEDRAFT_104344	K08736	MSH3	DNA mismatch repair protein MSH3	--	Human Diseases; Drug resistance: Antineoplastic; Platinum drug resistance [PATH:ko01524] Genetic Information Processing; Replication and repair; Mismatch repair [PATH:ko03430] Human Diseases; Cancers: Overview; Pathways in cancer [PATH:ko05200] Human Diseases; Cancers: Specific types; Colorectal cancer [PATH:ko05210]
A4196	70.2	1.2e-98	fme:FOMMEDRAFT_153308	K07556	ATPeAF2, ATPAF2, ATP12	ATP synthase mitochondrial F1 complex assembly factor 2	--
A4197	66.2	2.9e-33	fme:FOMMEDRAFT_26750	K11275	H1_5	histone H1/5	--
A4198	74.2	1.5e-183	fme:FOMMEDRAFT_119392
A4199	56.8	9.7e-53	ppl:POSPLDRAFT_94426	K11557	SPC24	kinetochore protein Spc24, fungi type	--
A4200	66.2	2.6e-157	fme:FOMMEDRAFT_109712
A4201	63.3	6.3e-240	fme:FOMMEDRAFT_166266
A4202	88.6	5.5e-184	fme:FOMMEDRAFT_132390	K10755	RFC2_4	replication factor C subunit 2/4	--	Genetic Information Processing; Replication and repair; DNA replication [PATH:ko03030] Genetic Information Processing; Replication and repair; Nucleotide excision repair [PATH:ko03420] Genetic Information Processing; Replication and repair; Mismatch repair [PATH:ko03430]
A4203	95.4	0	fme:FOMMEDRAFT_18191	K03283	HSPA1s	heat shock 70kDa protein 1/2/6/8	--	Genetic Information Processing; Transcription; Spliceosome [PATH:ko03040] Environmental Information Processing; Signal transduction; MAPK signaling pathway [PATH:ko04010] Genetic Information Processing; Folding, sorting and degradation; Protein processing in endoplasmic reticulum [PATH:ko04141] Cellular Processes; Transport and catabolism; Endocytosis [PATH:ko04144] Organismal Systems; Aging; Lon…
A4204	83.2	8.5e-87	fme:FOMMEDRAFT_119405	K02967	RP-S2, MRPS2, rpsB	small subunit ribosomal protein S2	--	Genetic Information Processing; Translation; Ribosome [PATH:ko03010]
A4205	71.7	1.3e-171	fme:FOMMEDRAFT_119410	K14764	SHQ1	protein SHQ1	--
A4206	83.2	1.4e-164	fme:FOMMEDRAFT_18195
A4207	41.2	6.3e-95	lbc:LACBIDRAFT_315945
A4209	52.6	6.9e-39	shs:STEHIDRAFT_145500
A4210	86.2	0	fme:FOMMEDRAFT_145318	K05853	ATP2A	Ca2+ transporting ATPase, sarcoplasmic/endoplasmic reticulum	3.6.3.8	Environmental Information Processing; Signal transduction; Calcium signaling pathway [PATH:ko04020] Environmental Information Processing; Signal transduction; cGMP-PKG signaling pathway [PATH:ko04022] Organismal Systems; Digestive system; Pancreatic secretion [PATH:ko04972] Human Diseases; Neurodegenerative diseases; Alzheimer disease [PATH:ko05010]
A4211	52.1	2.2e-200	fme:FOMMEDRAFT_141437
A4212	81.2	0	fme:FOMMEDRAFT_153329
A4213	84.5	0	fme:FOMMEDRAFT_119427	K17974	JSN1, PUF1	protein JSN1	--
A4214	76.2	2.6e-213	fme:FOMMEDRAFT_104387
A4215	53.3	1.7e-235	fme:FOMMEDRAFT_18205
A4216	55.6	5.5e-98	fme:FOMMEDRAFT_139285
A4217	48.4	8.2e-138	gtr:GLOTRDRAFT_114856
A4218	83.3	8.7e-260	fme:FOMMEDRAFT_18207	K08900	BCS1	mitochondrial chaperone BCS1	--
A4219	78.3	9.2e-145	fme:FOMMEDRAFT_104392	K15303	AKR7	aflatoxin B1 aldehyde reductase	--	Metabolism; Xenobiotics biodegradation and metabolism; Metabolism of xenobiotics by cytochrome P450 [PATH:ko00980]
A4220	81.8	9.7e-96	fme:FOMMEDRAFT_18209	K18342	OTUD6	OTU domain-containing protein 6	3.4.19.12
A4221	94.2	4.5e-291	fme:FOMMEDRAFT_18212	K09493	CCT1, TCP1	T-complex protein 1 subunit alpha	--
A4222	64.5	2.3e-157	fme:FOMMEDRAFT_168970
A4223	60.6	5e-194	fme:FOMMEDRAFT_168846
A4224	83	0	fme:FOMMEDRAFT_104399	K03350	APC3, CDC27	anaphase-promoting complex subunit 3	--	Cellular Processes; Cell growth and death; Cell cycle [PATH:ko04110] Cellular Processes; Cell growth and death; Cell cycle - yeast [PATH:ko04111] Cellular Processes; Cell growth and death; Meiosis - yeast [PATH:ko04113] Cellular Processes; Cell growth and death; Oocyte meiosis [PATH:ko04114] Genetic Information Processing; Folding, sorting and degradation; Ubiquitin mediated proteolysis [PATH:ko0…
A4225	44.1	1e-58	fme:FOMMEDRAFT_156012
A4226	70.7	0	fme:FOMMEDRAFT_78835	K20246	EGT1	L-histidine Nalpha-methyltransferase / hercynylcysteine S-oxide synthase	2.1.1.44 1.14.99.51	Metabolism; Amino acid metabolism; Histidine metabolism [PATH:ko00340]
A4228	71.6	1.6e-147	fme:FOMMEDRAFT_18216
A4229	56	4.1e-42	fme:FOMMEDRAFT_79615
A4230	81.8	2.3e-275	fme:FOMMEDRAFT_145334	K11547	NDC80, HEC1, TID3	kinetochore protein NDC80	--
A4231	83.3	2.3e-257	fme:FOMMEDRAFT_104407
A4232	70.4	2e-120	fme:FOMMEDRAFT_78644	K18416	THEX1, ERI1	3'-5' exoribonuclease 1	3.1.-.-
A4233	83.3	5.4e-59	fme:FOMMEDRAFT_79270	K14784	CMS1	protein CMS1	--
A4234	76.7	0	fme:FOMMEDRAFT_109720	K14554	UTP21, WDR36	U3 small nucleolar RNA-associated protein 21	--	Genetic Information Processing; Translation; Ribosome biogenesis in eukaryotes [PATH:ko03008]
A4235	88.6	2.8e-48	fme:FOMMEDRAFT_119459
A4236	72.1	3.6e-297	fme:FOMMEDRAFT_104418	K12825	SF3A1, SAP114	splicing factor 3A subunit 1	--	Genetic Information Processing; Transcription; Spliceosome [PATH:ko03040]
A4237	51.8	3.4e-79	fme:FOMMEDRAFT_166306
A4238	80.6	0	fme:FOMMEDRAFT_104422
A4239	81.6	2.1e-155	fme:FOMMEDRAFT_104425	K22470	SQOR	eukaryotic sulfide quinone oxidoreductase	1.8.5.8	Metabolism; Energy metabolism; Sulfur metabolism [PATH:ko00920] Metabolism; Global and overview maps; Microbial metabolism in diverse environments [PATH:ko01120]
A4240	56.3	2.9e-108	fme:FOMMEDRAFT_104428
A4241	56.1	1.2e-221	fme:FOMMEDRAFT_104431
A4242	70.2	7.5e-282	fme:FOMMEDRAFT_104437	K14834	NOC3	nucleolar complex protein 3	--
A4243	62.2	1.3e-236	fme:FOMMEDRAFT_166316	K03352	APC5	anaphase-promoting complex subunit 5	--	Cellular Processes; Cell growth and death; Cell cycle [PATH:ko04110] Cellular Processes; Cell growth and death; Cell cycle - yeast [PATH:ko04111] Cellular Processes; Cell growth and death; Meiosis - yeast [PATH:ko04113] Cellular Processes; Cell growth and death; Oocyte meiosis [PATH:ko04114] Genetic Information Processing; Folding, sorting and degradation; Ubiquitin mediated proteolysis [PATH:ko0…
A4244	63.7	3.8e-73	fme:FOMMEDRAFT_104442
A4245	60.3	8.6e-82	fme:FOMMEDRAFT_124808	K12272	SRPRB, SRP102	signal recognition particle receptor subunit beta	--	Genetic Information Processing; Folding, sorting and degradation; Protein export [PATH:ko03060]
A4246	44.8	9.7e-26	hir:HETIRDRAFT_470555
A4247	95.1	0	fme:FOMMEDRAFT_18232	K14290	XPO1, CRM1	exportin-1	--	Genetic Information Processing; Translation; Ribosome biogenesis in eukaryotes [PATH:ko03008] Genetic Information Processing; Translation; RNA transport [PATH:ko03013] Environmental Information Processing; Signal transduction; MAPK signaling pathway - fly [PATH:ko04013] Human Diseases; Infectious diseases: Viral; Influenza A [PATH:ko05164] Human Diseases; Infectious diseases: Viral; Human T-cell …
A4248	66.8	1.1e-276	fme:FOMMEDRAFT_104451
A4250	80.6	7.9e-147	fme:FOMMEDRAFT_79457	K06911	K06911	uncharacterized protein	--
A4251	42.4	8.9e-21	mrr:Moror_6505	K14841	NSA1, WDR74	ribosome biogenesis protein NSA1	--
A4253	71.7	1.4e-156	fme:FOMMEDRAFT_79074
A4256	96.7	6.2e-96	fme:FOMMEDRAFT_141443	K07953	SAR1	GTP-binding protein SAR1	3.6.5.-	Genetic Information Processing; Folding, sorting and degradation; Protein processing in endoplasmic reticulum [PATH:ko04141] Human Diseases; Infectious diseases: Bacterial; Legionellosis [PATH:ko05134]
A4257	40	2.1e-75	sla:SERLADRAFT_452027	K16489	SFI1	protein SFI1	--
A4258	65.3	2e-119	fme:FOMMEDRAFT_166326
A4259	59.6	0	fme:FOMMEDRAFT_119510
A4260	69.2	0	fme:FOMMEDRAFT_104469	K20306	TRAPPC9, TRS120	trafficking protein particle complex subunit 9	--
A4261	93	4.3e-59	fme:FOMMEDRAFT_132448
A4262	68.4	0	fme:FOMMEDRAFT_104477	K10398	KIF11, EG5	kinesin family member 11	--
A4263	87.8	0	fme:FOMMEDRAFT_104478	K10396	KIF5	kinesin family member 5	--	Cellular Processes; Transport and catabolism; Endocytosis [PATH:ko04144] Organismal Systems; Nervous system; Dopaminergic synapse [PATH:ko04728]
A4264	49.5	0	fme:FOMMEDRAFT_139329	K20353	SEC16	COPII coat assembly protein SEC16	--
A4265	79.4	2.6e-137	fme:FOMMEDRAFT_104488	K12669	OST3, OST6	oligosaccharyltransferase complex subunit gamma	--	Metabolism; Glycan biosynthesis and metabolism; N-Glycan biosynthesis [PATH:ko00510] Metabolism; Glycan biosynthesis and metabolism; Various types of N-glycan biosynthesis [PATH:ko00513] Metabolism; Global and overview maps; Metabolic pathways [PATH:ko01100] Genetic Information Processing; Folding, sorting and degradation; Protein processing in endoplasmic reticulum [PATH:ko04141]
A4266	74.1	0	fme:FOMMEDRAFT_139331	K19801	PI4KB	phosphatidylinositol 4-kinase B	2.7.1.67	Metabolism; Carbohydrate metabolism; Inositol phosphate metabolism [PATH:ko00562] Metabolism; Global and overview maps; Metabolic pathways [PATH:ko01100] Environmental Information Processing; Signal transduction; Phosphatidylinositol signaling system [PATH:ko04070]
A4267	74.6	8.3e-48	fme:FOMMEDRAFT_109876	K03113	EIF1, SUI1	translation initiation factor 1	--	Genetic Information Processing; Translation; RNA transport [PATH:ko03013]
A4268	84	6.5e-204	fme:FOMMEDRAFT_104491	K10967	KTR1_3	alpha 1,2-mannosyltransferase	2.4.1.-	Metabolism; Glycan biosynthesis and metabolism; Other types of O-glycan biosynthesis [PATH:ko00514]
A4269	79.3	2.2e-148	fme:FOMMEDRAFT_139333	K11518	TOM40	mitochondrial import receptor subunit TOM40	--	Human Diseases; Neurodegenerative diseases; Amyotrophic lateral sclerosis (ALS) [PATH:ko05014]
A4271	80.4	1.2e-68	fme:FOMMEDRAFT_18252
A4272	65.4	0	fme:FOMMEDRAFT_78078	K22804	SMC6	structural maintenance of chromosomes protein 6	--
A4273	82.2	1.3e-174	fme:FOMMEDRAFT_79278
A4274	72.1	1.7e-237	fme:FOMMEDRAFT_18255	K19355	MAN	mannan endo-1,4-beta-mannosidase	3.2.1.78	Metabolism; Carbohydrate metabolism; Fructose and mannose metabolism [PATH:ko00051]
A4275	53.7	1.5e-152	fme:FOMMEDRAFT_166345
A4276	50.1	1.2e-58	fme:FOMMEDRAFT_166344
A4277	81.4	3.1e-194	fme:FOMMEDRAFT_132463	K01889	FARSA, pheS	phenylalanyl-tRNA synthetase alpha chain	6.1.1.20	Genetic Information Processing; Translation; Aminoacyl-tRNA biosynthesis [PATH:ko00970]
A4278	41.3	3.9e-56	sla:SERLADRAFT_475238	K15425	PPP4R2	serine/threonine-protein phosphatase 4 regulatory subunit 2	--
A4279	75.4	3.5e-72	fme:FOMMEDRAFT_79336	K03687	GRPE	molecular chaperone GrpE	--
A4280	85.1	0	fme:FOMMEDRAFT_127750	K00288	MTHFD	methylenetetrahydrofolate dehydrogenase (NADP+) / methenyltetrahydrofolate cyclohydrolase / formyltetrahydrofolate synthetase	1.5.1.5 3.5.4.9 6.3.4.3	Metabolism; Metabolism of cofactors and vitamins; One carbon pool by folate [PATH:ko00670] Metabolism; Global and overview maps; Metabolic pathways [PATH:ko01100]
A4281	76.4	9.4e-244	fme:FOMMEDRAFT_145373
A4282	59.7	1.5e-95	fme:FOMMEDRAFT_104518
A4284	89.3	3.4e-169	fme:FOMMEDRAFT_78781	K03841	FBP, fbp	fructose-1,6-bisphosphatase I	3.1.3.11	Metabolism; Carbohydrate metabolism; Glycolysis / Gluconeogenesis [PATH:ko00010] Metabolism; Carbohydrate metabolism; Pentose phosphate pathway [PATH:ko00030] Metabolism; Carbohydrate metabolism; Fructose and mannose metabolism [PATH:ko00051] Metabolism; Energy metabolism; Methane metabolism [PATH:ko00680] Metabolism; Energy metabolism; Carbon fixation in photosynthetic organisms [PATH:ko00710] M…
A4285	60.1	5e-152	fme:FOMMEDRAFT_104528	K00480	E1.14.13.1	salicylate hydroxylase	1.14.13.1	Metabolism; Xenobiotics biodegradation and metabolism; Dioxin degradation [PATH:ko00621] Metabolism; Xenobiotics biodegradation and metabolism; Polycyclic aromatic hydrocarbon degradation [PATH:ko00624] Metabolism; Xenobiotics biodegradation and metabolism; Naphthalene degradation [PATH:ko00626] Metabolism; Global and overview maps; Metabolic pathways [PATH:ko01100] Metabolism; Global and overvie…
A4286	92.1	0	fme:FOMMEDRAFT_153423	K10844	ERCC2, XPD	DNA excision repair protein ERCC-2	3.6.4.12	Genetic Information Processing; Transcription; Basal transcription factors [PATH:ko03022] Genetic Information Processing; Replication and repair; Nucleotide excision repair [PATH:ko03420]
A4287	47.3	7.5e-83	fme:FOMMEDRAFT_26833
A4288	71.2	1.5e-106	fme:FOMMEDRAFT_145380
A4289	86.2	9.1e-83	fme:FOMMEDRAFT_21126	K02906	RP-L3, MRPL3, rplC	large subunit ribosomal protein L3	--	Genetic Information Processing; Translation; Ribosome [PATH:ko03010]
A4290	69.4	3.4e-289	fme:FOMMEDRAFT_145381	K02555	MIH1	M-phase inducer tyrosine phosphatase	3.1.3.48	Environmental Information Processing; Signal transduction; MAPK signaling pathway - yeast [PATH:ko04011] Cellular Processes; Cell growth and death; Cell cycle - yeast [PATH:ko04111]
A4291	70.6	8.1e-77	fme:FOMMEDRAFT_18275
A4292	66.4	1.1e-44	fme:FOMMEDRAFT_77827
A4293	83.5	0	fme:FOMMEDRAFT_18281	K15192	BTAF1, MOT1	TATA-binding protein-associated factor	3.6.4.-
A4294	84	6.1e-93	fme:FOMMEDRAFT_119592	K09140	TSR3	pre-rRNA-processing protein TSR3	--
A4295	67.3	7.1e-27	shs:STEHIDRAFT_166665	K17422	MRPL41	large subunit ribosomal protein L41	--
A4296	64.1	6.8e-155	fme:FOMMEDRAFT_18283	K12840	RBM17, SPF45	splicing factor 45	--	Genetic Information Processing; Transcription; Spliceosome [PATH:ko03040]
A4297	65.1	6.3e-54	fme:FOMMEDRAFT_153444	K17824	DCUN1D4_5	DCN1-like protein 4/5	--
A4298	61.5	0	fme:FOMMEDRAFT_166367	K10643	CNOT4, NOT4, MOT2	CCR4-NOT transcription complex subunit 4	2.3.2.27	Genetic Information Processing; Folding, sorting and degradation; RNA degradation [PATH:ko03018]
A4299	81.1	2.1e-66	fme:FOMMEDRAFT_79617
A4300	77.3	6.9e-247	fme:FOMMEDRAFT_147380	K00671	NMT	glycylpeptide N-tetradecanoyltransferase	2.3.1.97
A4301	83.6	0	fme:FOMMEDRAFT_78690	K12571	PAN2	PAB-dependent poly(A)-specific ribonuclease subunit 2	3.1.13.4	Genetic Information Processing; Folding, sorting and degradation; RNA degradation [PATH:ko03018]
A4302	74.8	2.6e-241	fme:FOMMEDRAFT_104560	K18469	TBC1D5	TBC1 domain family member 5	--
A4303	95	0	fme:FOMMEDRAFT_104563	K00234	SDHA, SDH1	succinate dehydrogenase (ubiquinone) flavoprotein subunit	1.3.5.1	Metabolism; Carbohydrate metabolism; Citrate cycle (TCA cycle) [PATH:ko00020] Metabolism; Energy metabolism; Oxidative phosphorylation [PATH:ko00190] Metabolism; Global and overview maps; Metabolic pathways [PATH:ko01100] Metabolism; Global and overview maps; Biosynthesis of secondary metabolites [PATH:ko01110] Metabolism; Global and overview maps; Microbial metabolism in diverse environments [PA…
A4304	47.3	2.8e-83	fme:FOMMEDRAFT_18326
A4306	82.7	1.4e-169	fme:FOMMEDRAFT_119641
A4307	85.3	0	fme:FOMMEDRAFT_18306	K17065	DNM1L	dynamin 1-like protein	3.6.5.5	Cellular Processes; Transport and catabolism; Mitophagy - yeast [PATH:ko04139] Cellular Processes; Cell growth and death; Apoptosis - fly [PATH:ko04214] Cellular Processes; Cell growth and death; Necroptosis [PATH:ko04217] Organismal Systems; Immune system; NOD-like receptor signaling pathway [PATH:ko04621] Environmental Information Processing; Signal transduction; TNF signaling pathway [PATH:ko0…
A4308	81.1	2.9e-149	fme:FOMMEDRAFT_104607
A4309	76	5.6e-102	fme:FOMMEDRAFT_78402
A4310	70	9e-126	fme:FOMMEDRAFT_18308
A4311	76.5	9.9e-32	fme:FOMMEDRAFT_168861	K12846	SNRNP27	U4/U6.U5 tri-snRNP-associated protein 3	--	Genetic Information Processing; Transcription; Spliceosome [PATH:ko03040]
A4312	59.4	6e-117	fme:FOMMEDRAFT_104617
A4313	67.8	1.5e-114	fme:FOMMEDRAFT_132513	K14765	NGDN, LCP5	U3 small nucleolar ribonucleoprotein protein LCP5	--
A4314	69.6	9.7e-91	fme:FOMMEDRAFT_26877
A4317	85.6	2.3e-80	fme:FOMMEDRAFT_166386	K12849	PRPF38A	pre-mRNA-splicing factor 38A	--	Genetic Information Processing; Transcription; Spliceosome [PATH:ko03040]
A4318	87	1.9e-96	fme:FOMMEDRAFT_104591	K02876	RP-L15, MRPL15, rplO	large subunit ribosomal protein L15	--	Genetic Information Processing; Translation; Ribosome [PATH:ko03010]
A4319	78.2	0	fme:FOMMEDRAFT_153471	K02332	POLG	DNA polymerase gamma 1	2.7.7.7	Cellular Processes; Transport and catabolism; Mitophagy - yeast [PATH:ko04139]
A4320	40	1.3e-12	fme:FOMMEDRAFT_153470
A4321	75.7	7.2e-110	cput:CONPUDRAFT_80051	K03120	TBP, tbp	transcription initiation factor TFIID TATA-box-binding protein	--	Genetic Information Processing; Transcription; Basal transcription factors [PATH:ko03022] Human Diseases; Neurodegenerative diseases; Huntington disease [PATH:ko05016] Human Diseases; Infectious diseases: Viral; Human papillomavirus infection [PATH:ko05165] Human Diseases; Infectious diseases: Viral; Human T-cell leukemia virus 1 infection [PATH:ko05166] Human Diseases; Infectious diseases: Viral…
A4322	45	4.9e-25	fme:FOMMEDRAFT_168860
A4323	84.4	8.1e-222	fme:FOMMEDRAFT_153468	K01867	WARS, trpS	tryptophanyl-tRNA synthetase	6.1.1.2	Genetic Information Processing; Translation; Aminoacyl-tRNA biosynthesis [PATH:ko00970]
A4324	71	1.1e-178	fme:FOMMEDRAFT_132498	K01771	plc	1-phosphatidylinositol phosphodiesterase	4.6.1.13	Metabolism; Carbohydrate metabolism; Inositol phosphate metabolism [PATH:ko00562]
A4325	77.5	8.8e-253	fme:FOMMEDRAFT_104575
A4326	86.7	5.9e-28	fme:FOMMEDRAFT_78693
A4327	78.2	1.8e-75	fme:FOMMEDRAFT_132496	K06695	PSMC3IP	26S proteasome regulatory subunit, ATPase 3, interacting protein	--
A4328	70.7	9.3e-172	fme:FOMMEDRAFT_78898
A4329	93.3	2.6e-233	fme:FOMMEDRAFT_79064	K03265	ETF1, ERF1	peptide chain release factor subunit 1	--	Genetic Information Processing; Translation; mRNA surveillance pathway [PATH:ko03015]
A4330	79.1	1.5e-233	fme:FOMMEDRAFT_78954	K01279	TPP1, CLN2	tripeptidyl-peptidase I	3.4.14.9	Cellular Processes; Transport and catabolism; Lysosome [PATH:ko04142]
A4331	53.6	9.6e-58	fme:FOMMEDRAFT_166375
A4334	52.5	1.2e-109	pco:PHACADRAFT_259202
A4335	83.2	8.7e-249	fme:FOMMEDRAFT_101175
A4337	73.4	1.6e-201	fme:FOMMEDRAFT_112767
A4338	73.9	3.8e-212	fme:FOMMEDRAFT_170309	K00801	FDFT1	farnesyl-diphosphate farnesyltransferase	2.5.1.21	Metabolism; Lipid metabolism; Steroid biosynthesis [PATH:ko00100] Metabolism; Metabolism of terpenoids and polyketides; Sesquiterpenoid and triterpenoid biosynthesis [PATH:ko00909] Metabolism; Global and overview maps; Metabolic pathways [PATH:ko01100] Metabolism; Global and overview maps; Biosynthesis of secondary metabolites [PATH:ko01110] Metabolism; Global and overview maps; Biosynthesis of a…
A4339	62.6	0	fme:FOMMEDRAFT_148609
A4340	68.2	2.2e-103	fme:FOMMEDRAFT_92415	K00049	GRHPR	glyoxylate/hydroxypyruvate reductase	1.1.1.79 1.1.1.81	Metabolism; Amino acid metabolism; Glycine, serine and threonine metabolism [PATH:ko00260] Metabolism; Carbohydrate metabolism; Pyruvate metabolism [PATH:ko00620] Metabolism; Carbohydrate metabolism; Glyoxylate and dicarboxylate metabolism [PATH:ko00630] Metabolism; Global and overview maps; Metabolic pathways [PATH:ko01100] Metabolism; Global and overview maps; Biosynthesis of secondary metaboli…
A4341	55.6	2.6e-288	fme:FOMMEDRAFT_170299
A4342	74.7	0	fme:FOMMEDRAFT_160118
A4343	57.4	5.5e-180	fme:FOMMEDRAFT_92971	K00108	betA, CHDH	choline dehydrogenase	1.1.99.1	Metabolism; Amino acid metabolism; Glycine, serine and threonine metabolism [PATH:ko00260] Metabolism; Global and overview maps; Metabolic pathways [PATH:ko01100]
A4344	65.5	2.4e-173	fme:FOMMEDRAFT_112793
A4345	62.7	4.4e-72	pco:PHACADRAFT_259306
A4346	82.6	5e-223	fme:FOMMEDRAFT_22797	K13886	CORO1B_1C_6	coronin-1B/1C/6	--
A4348	57.7	7.6e-163	pco:PHACADRAFT_58702
A4349	40.1	2.5e-47	mpr:MPER_12479
A4351	52.6	2.7e-215	pco:PHACADRAFT_58702
A4353	44.2	4e-28	abv:AGABI2DRAFT58577
A4355	47.5	5.5e-53	abv:AGABI2DRAFT58631
A4356	64.2	2.7e-188	pco:PHACADRAFT_142355	K01188	E3.2.1.21	beta-glucosidase	3.2.1.21	Metabolism; Metabolism of other amino acids; Cyanoamino acid metabolism [PATH:ko00460] Metabolism; Carbohydrate metabolism; Starch and sucrose metabolism [PATH:ko00500] Metabolism; Biosynthesis of other secondary metabolites; Phenylpropanoid biosynthesis [PATH:ko00940] Metabolism; Global and overview maps; Metabolic pathways [PATH:ko01100] Metabolism; Global and overview maps; Biosynthesis of sec…
A4357	43.8	4.5e-09	fme:FOMMEDRAFT_100226
A4359	50.2	2.8e-51	mpr:MPER_12650
A4360	64	1e-69	pco:PHACADRAFT_259303
A4361	66.3	2e-139	tvs:TRAVEDRAFT_50253
A4362	55.5	7.7e-282	fme:FOMMEDRAFT_170299
A4363	65.6	4.1e-147	fme:FOMMEDRAFT_22792
A4364	42.4	6e-15	fme:FOMMEDRAFT_160601
A4366	55.1	1.3e-21	pco:PHACADRAFT_248199
A4368	81.7	3.8e-176	fme:FOMMEDRAFT_92846	K00605	gcvT, AMT	aminomethyltransferase	2.1.2.10	Metabolism; Amino acid metabolism; Glycine, serine and threonine metabolism [PATH:ko00260] Metabolism; Carbohydrate metabolism; Glyoxylate and dicarboxylate metabolism [PATH:ko00630] Metabolism; Metabolism of cofactors and vitamins; One carbon pool by folate [PATH:ko00670] Metabolism; Global and overview maps; Metabolic pathways [PATH:ko01100] Metabolism; Global and overview maps; Biosynthesis of…
A4369	50.7	3.2e-127	fme:FOMMEDRAFT_160076
A4372	59	0	fme:FOMMEDRAFT_22776
A4373	61.9	0	fme:FOMMEDRAFT_170268	K22262	WDFY3, ALFY	WD repeat and FYVE domain-containing protein 3	--
A4375	45.7	4.5e-58	fme:FOMMEDRAFT_92631
A4376	47.9	5.5e-168	fme:FOMMEDRAFT_148530
A4379	79.5	1.6e-96	lbc:LACBIDRAFT_399656	K12184	VPS28	ESCRT-I complex subunit VPS28	--	Cellular Processes; Transport and catabolism; Endocytosis [PATH:ko04144]
[truncated: 4,566 more rows]

## Sheet: Supplementary Table 7.
Supplementary Table 7. KEGG catalog maps of MA.
map number	map name	gene number	geneID,KOID,ECID
map00010	Glycolysis / Gluconeogenesis	36	A2374,K00128,1.2.1.3	A2845,K00627,2.3.1.12	A3135,K01689,4.2.1.11	A3338,K00002,1.1.1.2	A3413,K13953,1.1.1.1	A3809,K00002,1.1.1.2	A3813,K00002,1.1.1.2	A3881,K01810,5.3.1.9	A3929,K13953,1.1.1.1	A4063,K00161,1.2.4.1	A4284,K03841,3.1.3.11	A4617,K01835,5.4.2.2	A5019,K15633,5.4.2.12	A5304,K00121,1.1.1.284 1.1.1.1	A5353,K00128,1.2.1.3	A5483,K00162,1.2.4.1	A5642,K00844,2.7.1.1	A6128,K00850,2.7.1.11	A6597,K01785,5.1.3.3	A7326,K13953,1.1.1.1	A8003,K00382,1.8.1.4	A8016,K00128,1.2.1.3	A8096,K00134,1.2.1.12	A0161,K01895,6.2.1.1	A0235,K14085,1.2.1.31 1.2.1.8 1.2.1.3	A0253,K00128,1.2.1.3	A0269,K00844,2.7.1.1	A0786,K13953,1.1.1.1	A0787,K01803,5.3.1.1	A0821,K13953,1.1.1.1	A1153,K01785,5.1.3.3	A1438,K01623,4.1.2.13	A1453,K01568,4.1.1.1	A1694,K00927,2.7.2.3	A1857,K01624,4.1.2.13	A1925,K01610,4.1.1.49
map00020	Citrate cycle (TCA cycle)	22	A2447,K01900,6.2.1.4 6.2.1.5	A2839,K01679,4.2.1.2	A2845,K00627,2.3.1.12	A3805,K01648,2.3.3.8	A4063,K00161,1.2.4.1	A4189,K01647,2.3.3.1	A4303,K00234,1.3.5.1	A4924,K01958,6.4.1.1	A5481,K00030,1.1.1.41	A5483,K00162,1.2.4.1	A5940,K00026,1.1.1.37	A6171,K00236,--	A6180,K01647,2.3.3.1	A6225,K01647,2.3.3.1	A6711,K00031,1.1.1.42	A7412,K00164,1.2.4.2	A8003,K00382,1.8.1.4	A0657,K00235,1.3.5.1	A1218,K01681,4.2.1.3	A1311,K00026,1.1.1.37	A1624,K00658,2.3.1.61	A1925,K01610,4.1.1.49
map00030	Pentose phosphate pathway	18	A2691,K01057,3.1.1.31	A2710,K00033,1.1.1.44 1.1.1.343	A2743,K00948,2.7.6.1	A2815,K01783,5.1.3.1	A3302,K00948,2.7.6.1	A3783,K00851,2.7.1.12	A3881,K01810,5.3.1.9	A4284,K03841,3.1.3.11	A4617,K01835,5.4.2.2	A5549,K00036,1.1.1.49 1.1.1.363	A6128,K00850,2.7.1.11	A6280,K01621,4.1.2.9 4.1.2.22	A0649,K01807,5.3.1.6	A0697,K00616,2.2.1.2	A1438,K01623,4.1.2.13	A1700,K01053,3.1.1.17	A1701,K01053,3.1.1.17	A1857,K01624,4.1.2.13
map00040	Pentose and glucuronate interconversions	24	A2599,K18106,1.1.1.-	A2777,K01051,3.1.1.11	A2815,K01783,5.1.3.1	A2905,K17743,1.1.1.307	A3338,K00002,1.1.1.2	A3674,K17818,1.1.1.287	A3701,K05351,1.1.1.9	A3712,K05351,1.1.1.9	A3755,K17818,1.1.1.287	A3809,K00002,1.1.1.2	A3813,K00002,1.1.1.2	A4056,K05351,1.1.1.9	A4078,K18103,4.1.2.54	A5156,K00854,2.7.1.17	A5583,K05351,1.1.1.9	A6156,K01728,4.2.2.2	A6356,K01728,4.2.2.2	A6951,K01184,3.2.1.15	A6959,K01184,3.2.1.15	A7130,K00963,2.7.7.9	A7923,K00854,2.7.1.17	A0018,K00012,1.1.1.22	A0563,K01213,3.2.1.67	A0942,K00008,1.1.1.14
map00051	Fructose and mannose metabolism	25	A2624,K18337,1.1.1.378 1.1.1.377 1.1.1.173	A4274,K19355,3.2.1.78	A4284,K03841,3.1.3.11	A4787,K00863,2.7.1.28 2.7.1.29 4.6.1.15	A4952,K17497,5.4.2.8	A5642,K00844,2.7.1.1	A6128,K00850,2.7.1.11	A6326,K19355,3.2.1.78	A6355,K01809,5.3.1.8	A6714,K19355,3.2.1.78	A7466,K01809,5.3.1.8	A0011,K02377,1.1.1.271	A0120,K19029,2.7.1.105 3.1.3.46	A0140,K00971,2.7.7.13	A0164,K17742,1.1.1.289	A0269,K00844,2.7.1.1	A0329,K01711,4.2.1.47	A0445,K00971,2.7.7.13	A0787,K01803,5.3.1.1	A0942,K00008,1.1.1.14	A1026,K19030,2.7.1.105 3.1.3.46	A1260,K00863,2.7.1.28 2.7.1.29 4.6.1.15	A1438,K01623,4.1.2.13	A1534,K18334,4.2.1.68	A1857,K01624,4.1.2.13
map00052	Galactose metabolism	13	A2497,K01187,3.2.1.20	A3144,K01784,5.1.3.2	A4617,K01835,5.4.2.2	A5642,K00844,2.7.1.1	A6128,K00850,2.7.1.11	A6596,K00849,2.7.1.6	A6597,K01785,5.1.3.3	A7130,K00963,2.7.7.9	A0269,K00844,2.7.1.1	A0931,K07407,3.2.1.22	A0939,K01684,4.2.1.6	A1153,K01785,5.1.3.3	A1689,K01182,3.2.1.10
map00053	Ascorbate and aldarate metabolism	11	A2374,K00128,1.2.1.3	A4584,K00469,1.13.99.1	A5353,K00128,1.2.1.3	A8016,K00128,1.2.1.3	A0018,K00012,1.1.1.22	A0235,K14085,1.2.1.31 1.2.1.8 1.2.1.3	A0253,K00128,1.2.1.3	A0926,K00469,1.13.99.1	A1334,K00103,1.1.3.8	A1700,K01053,3.1.1.17	A1701,K01053,3.1.1.17
map00061	Fatty acid biosynthesis	6	A2005,K00059,1.1.1.100	A3283,K00059,1.1.1.100	A4058,K01897,6.2.1.3	A5045,K01897,6.2.1.3	A5154,K11262,6.4.1.2 6.3.4.14 2.1.3.15	A1282,K01897,6.2.1.3
map00062	Fatty acid elongation	6	A2747,K10246,2.3.1.199	A4732,K07512,1.3.1.38	A6475,K10258,1.3.1.93	A6830,K10703,4.2.1.134	A7102,K01074,3.1.2.22	A1909,K07511,4.2.1.17
map00071	Fatty acid degradation	20	A2374,K00128,1.2.1.3	A2718,K14338,1.14.14.1 1.6.2.4	A3413,K13953,1.1.1.1	A3929,K13953,1.1.1.1	A4058,K01897,6.2.1.3	A4666,K00252,1.3.8.6	A5045,K01897,6.2.1.3	A5197,K07513,2.3.1.16	A5304,K00121,1.1.1.284 1.1.1.1	A5353,K00128,1.2.1.3	A5693,K00626,2.3.1.9	A7326,K13953,1.1.1.1	A8016,K00128,1.2.1.3	A0235,K14085,1.2.1.31 1.2.1.8 1.2.1.3	A0253,K00128,1.2.1.3	A0786,K13953,1.1.1.1	A0821,K13953,1.1.1.1	A1282,K01897,6.2.1.3	A1295,K00232,1.3.3.6	A1909,K07511,4.2.1.17
map00072	Synthesis and degradation of ketone bodies	4	A3380,K01027,2.8.3.5	A4708,K01641,2.3.3.10	A5693,K00626,2.3.1.9	A0290,K01640,4.1.3.4
map00100	Steroid biosynthesis	20	A2503,K09831,1.14.19.41	A4338,K00801,2.5.1.21	A4607,K00511,1.14.14.17	A4808,K00223,1.3.1.71	A4926,K00637,2.3.1.26	A4942,K01852,5.4.99.7	A5260,K09827,1.1.1.270	A5607,K05917,1.14.14.154	A5629,K05917,1.14.14.154	A5989,K05917,1.14.14.154	A5991,K05917,1.14.14.154	A6302,K05917,1.14.14.154	A6563,K00227,1.14.19.20	A7306,K00222,1.3.1.70	A0478,K01052,3.1.1.13	A0903,K09829,5.-.-.-	A1176,K00222,1.3.1.70	A1397,K00559,2.1.1.41	A1435,K07748,1.1.1.170	A1615,K00559,2.1.1.41
map00120	Primary bile acid biosynthesis	3	A2306,K08764,2.3.1.176	A4435,K07440,1.14.14.25	A6358,K01796,5.1.99.4
map00130	Ubiquinone and other terpenoid-quinone biosynthesis	9	A3604,K06134,1.14.99.60	A3877,K03809,1.6.5.2	A3998,K00838,2.6.1.57 2.6.1.39 2.6.1.27 2.6.1.5	A4462,K06125,2.5.1.39	A4515,K06125,2.5.1.39	A5132,K06126,1.14.13.-	A5944,K00838,2.6.1.57 2.6.1.39 2.6.1.27 2.6.1.5	A7368,K03809,1.6.5.2	A1563,K00568,2.1.1.222 2.1.1.64
map00190	Oxidative phosphorylation	56	A2064,K01549,--	A2373,K02137,--	A2380,K00411,1.10.2.2	A2402,K02148,--	A2427,K02151,--	A2449,K03936,7.1.1.2 1.6.99.3	A2529,K02266,--	A2545,K01507,3.6.1.1	A2776,K03949,--	A3035,K00329,7.1.1.2	A3050,K03955,--	A3094,K02264,--	A3330,K03942,7.1.1.2 1.6.99.3	A3342,K02154,--	A3575,K02144,--	A3609,K02145,7.1.2.2	A3811,K02143,--	A3845,K02149,--	A3993,K02133,7.1.2.2	A3994,K03885,1.6.99.3	A4041,K02135,--	A4153,K00417,--	A4303,K00234,1.3.5.1	A4717,K02132,--	A4724,K02127,--	A4863,K02152,--	A5633,K03943,7.1.1.2 1.6.99.3	A5637,K02259,--	A5641,K02138,--	A5849,K03965,--	A5912,K03941,7.1.1.2 1.6.99.3	A6131,K02267,--	A6139,K02257,2.5.1.141	A6171,K00236,--	A6235,K03964,--	A6329,K02147,--	A6357,K02265,--	A6502,K02140,--	A6868,K03661,--	A7043,K02134,--	A7282,K03937,--	A7310,K02155,--	A7479,K02146,--	A7572,K02155,--	A8311,K03940,7.1.1.2 1.6.99.3	A0133,K02136,--	A0214,K03934,7.1.1.2 1.6.99.3
map00220	Arginine biosynthesis	17	A2897,K00618,2.3.1.1	A3053,K14455,2.6.1.1	A3467,K01476,3.5.3.1	A3740,K00262,1.4.1.4	A4087,K01755,4.3.2.1	A4090,K14454,2.6.1.1	A4108,K01915,6.3.1.2	A4824,K01940,6.3.4.5	A4894,K00620,2.3.1.35 2.3.1.1	A5424,K00818,2.6.1.11	A5479,K01915,6.3.1.2	A6534,K01427,3.5.1.5	A7292,K15371,1.4.1.2	A7872,K00611,2.1.3.3	A0027,K00814,2.6.1.2	A0255,K01941,6.3.4.6	A1750,K12659,1.2.1.38 2.7.2.8
map00230	Purine metabolism	59	A2094,K03006,2.7.7.6	A2177,K01522,3.6.1.29	A2354,K02321,--	A2556,K14721,--	A2558,K18532,2.7.4.3	A2731,K03016,--	A2743,K00948,2.7.6.1	A2986,K11788,6.3.4.13 6.3.3.1	A3006,K03014,--	A3021,K03010,2.7.7.6	A3068,K00856,2.7.1.20	A3302,K00948,2.7.6.1	A3395,K00944,2.7.4.10	A3558,K01939,6.3.4.4	A3593,K02328,--	A3971,K00764,2.4.2.14	A3985,K19572,3.5.4.4	A4069,K02685,2.7.7.-	A4121,K01487,3.5.4.3	A4154,K00940,2.7.4.6	A4617,K01835,5.4.2.2	A4640,K03505,--	A4983,K02320,2.7.7.7	A4992,K00602,2.1.2.3 3.5.4.10	A5060,K03026,--	A5081,K01923,6.3.2.6	A5100,K03012,--	A5192,K03015,--	A5220,K03018,2.7.7.6	A5330,K00088,1.1.1.205	A5504,K02325,2.7.7.7	A5691,K00759,2.4.2.7	A5740,K11808,4.1.1.21	A5783,K10808,1.17.4.1	A5801,K02999,2.7.7.6	A5844,K03002,2.7.7.6	A5951,K01466,3.5.2.5	A6141,K01488,3.5.4.4	A6501,K00365,1.7.3.3	A6512,K03013,--	A6534,K01427,3.5.1.5	A6680,K01515,3.6.1.13	A6766,K01768,4.6.1.1	A6874,K00958,2.7.7.4	A6881,K03004,--	A7060,K01952,6.3.5.3	A7200,K00860,2.7.1.25
map00232	Caffeine metabolism	1	A6501,K00365,1.7.3.3
map00240	Pyrimidine metabolism	51	A2094,K03006,2.7.7.6	A2139,K01493,3.5.4.12	A2354,K02321,--	A2361,K00226,1.3.98.1	A2556,K14721,--	A2653,K16330,4.2.1.70 2.7.1.83	A2731,K03016,--	A3006,K03014,--	A3021,K03010,2.7.7.6	A3593,K02328,--	A3748,K01937,6.3.4.2	A3784,K00762,2.4.2.10	A3952,K13800,2.7.4.14	A4069,K02685,2.7.7.-	A4133,K16066,1.1.1.381 1.1.1.-	A4154,K00940,2.7.4.6	A4640,K03505,--	A4983,K02320,2.7.7.7	A5048,K00943,2.7.4.9	A5060,K03026,--	A5100,K03012,--	A5143,K03365,3.5.4.1 3.5.4.21	A5168,K01489,3.5.4.5	A5187,K00254,1.3.5.2	A5192,K03015,--	A5220,K03018,2.7.7.6	A5364,K00761,2.4.2.9	A5504,K02325,2.7.7.7	A5575,K01465,3.5.2.3	A5604,K01591,4.1.1.23	A5783,K10808,1.17.4.1	A5801,K02999,2.7.7.6	A5844,K03002,2.7.7.6	A5920,K01240,3.2.2.3	A5929,K00761,2.4.2.9	A6268,K00876,2.7.1.48	A6512,K03013,--	A6807,K01956,6.3.5.5	A6881,K03004,--	A7218,K00757,2.4.2.3	A7746,K11541,6.3.5.5 2.1.3.2	A8188,K03005,--	A0211,K03783,2.4.2.1	A0286,K00560,2.1.1.45	A0495,K01955,6.3.5.5	A0710,K02324,2.7.7.7	A0993,K02684,2.7.7.-
map00250	Alanine, aspartate and glutamate metabolism	22	A3053,K14455,2.6.1.1	A3558,K01939,6.3.4.4	A3581,K01580,4.1.1.15	A3740,K00262,1.4.1.4	A3971,K00764,2.4.2.14	A4070,K01953,6.3.5.4	A4087,K01755,4.3.2.1	A4090,K14454,2.6.1.1	A4108,K01915,6.3.1.2	A4824,K01940,6.3.4.5	A4909,K00830,2.6.1.44 2.6.1.45 2.6.1.51	A5350,K00135,1.2.1.16 1.2.1.79 1.2.1.20	A5479,K01915,6.3.1.2	A5932,K00294,1.2.1.88	A6807,K01956,6.3.5.5	A7047,K00823,2.6.1.19	A7292,K15371,1.4.1.2	A7746,K11541,6.3.5.5 2.1.3.2	A8163,K01756,4.3.2.2	A0027,K00814,2.6.1.2	A0495,K01955,6.3.5.5	A1006,K00820,2.6.1.16
map00254	Aflatoxin biosynthesis	1	A5154,K11262,6.4.1.2 6.3.4.14 2.1.3.15
map00260	Glycine, serine and threonine metabolism	30	A1977,K00281,1.4.4.2	A2366,K01620,4.1.2.48	A2520,K00872,2.7.1.39	A2637,K00058,1.1.1.95 1.1.1.399	A2826,K02437,--	A3738,K00049,1.1.1.79 1.1.1.81	A3759,K00600,2.1.2.1	A3803,K00928,2.7.2.4	A3976,K01694,4.2.1.20	A3983,K01758,4.4.1.1	A3984,K01758,4.4.1.1	A4099,K00831,2.6.1.52	A4133,K16066,1.1.1.381 1.1.1.-	A4340,K00049,1.1.1.79 1.1.1.81	A4343,K00108,1.1.99.1	A4368,K00605,2.1.2.10	A4641,K00049,1.1.1.79 1.1.1.81	A4909,K00830,2.6.1.44 2.6.1.45 2.6.1.51	A5019,K15633,5.4.2.12	A5032,K01697,4.2.1.22	A5445,K00643,2.3.1.37	A5998,K00133,1.2.1.11	A7059,K01754,4.3.1.19	A7657,K00276,1.4.3.21	A8003,K00382,1.8.1.4	A0235,K14085,1.2.1.31 1.2.1.8 1.2.1.3	A0314,K01733,4.2.3.1	A0492,K15918,2.7.1.31	A0501,K00306,1.5.3.1 1.5.3.7	A1634,K00003,1.1.1.3
map00261	Monobactam biosynthesis	3	A3803,K00928,2.7.2.4	A5998,K00133,1.2.1.11	A6874,K00958,2.7.7.4
map00270	Cysteine and methionine metabolism	34	A2083,K00826,2.6.1.42	A2409,K01011,2.8.1.1 2.8.1.2	A2511,K00641,2.3.1.31 2.3.1.46	A2692,K00826,2.6.1.42	A3053,K14455,2.6.1.1	A3141,K00558,2.1.1.37	A3451,K00558,2.1.1.37	A3803,K00928,2.7.2.4	A3807,K01251,3.3.1.1	A3974,K00789,2.5.1.6	A3983,K01758,4.4.1.1	A3984,K01758,4.4.1.1	A3998,K00838,2.6.1.57 2.6.1.39 2.6.1.27 2.6.1.5	A4090,K14454,2.6.1.1	A5032,K01697,4.2.1.22	A5441,K00772,2.4.2.28	A5510,K00549,2.1.1.14	A5854,K01739,2.5.1.48	A5940,K00026,1.1.1.37	A5944,K00838,2.6.1.57 2.6.1.39 2.6.1.27 2.6.1.5	A5998,K00133,1.2.1.11	A6765,K00547,2.1.1.10	A6924,K08963,5.3.1.23	A6929,K01738,2.5.1.47	A7041,K11204,6.3.2.2	A7249,K21456,6.3.2.3	A7593,K08964,4.2.1.109	A7694,K17069,2.5.1.49 2.5.1.47	A7817,K08967,1.13.11.53 1.13.11.54	A8286,K01611,4.1.1.50	A1002,K00789,2.5.1.6	A1311,K00026,1.1.1.37	A1621,K01739,2.5.1.48	A1634,K00003,1.1.1.3
map00280	Valine, leucine and isoleucine degradation	28	A2083,K00826,2.6.1.42	A2374,K00128,1.2.1.3	A2657,K00140,1.2.1.18 1.2.1.27	A2692,K00826,2.6.1.42	A2852,K09699,2.3.1.168	A3145,K01968,6.4.1.4	A3380,K01027,2.8.3.5	A3431,K00167,1.2.4.4	A3472,K00253,1.3.8.4	A3508,K05605,3.1.2.4	A4010,K00020,1.1.1.31	A4708,K01641,2.3.3.10	A5197,K07513,2.3.1.16	A5353,K00128,1.2.1.3	A5541,K01907,6.2.1.16	A5693,K00626,2.3.1.9	A5795,K05607,4.2.1.18	A6930,K00020,1.1.1.31	A6935,K00020,1.1.1.31	A7448,K00166,1.2.4.4	A7565,K01969,6.4.1.4	A8003,K00382,1.8.1.4	A8016,K00128,1.2.1.3	A8031,K01907,6.2.1.16	A0235,K14085,1.2.1.31 1.2.1.8 1.2.1.3	A0253,K00128,1.2.1.3	A0290,K01640,4.1.3.4	A1909,K07511,4.2.1.17
map00281	Geraniol degradation	1	A0290,K01640,4.1.3.4
map00290	Valine, leucine and isoleucine biosynthesis	13	A2083,K00826,2.6.1.42	A2692,K00826,2.6.1.42	A3452,K01649,2.3.3.13	A3466,K01652,2.2.1.6	A5597,K01702,4.2.1.33	A5599,K01702,4.2.1.33	A5672,K00052,1.1.1.85	A6453,K00053,1.1.1.86	A6620,K01687,4.2.1.9	A6802,K01687,4.2.1.9	A7059,K01754,4.3.1.19	A7119,K01653,2.2.1.6	A7561,K01687,4.2.1.9
map00300	Lysine biosynthesis	11	A2037,K00290,1.5.1.7	A2709,K17450,4.2.1.-	A3681,K00143,1.2.1.95	A3803,K00928,2.7.2.4	A3998,K00838,2.6.1.57 2.6.1.39 2.6.1.27 2.6.1.5	A5426,K05824,1.1.1.87	A5944,K00838,2.6.1.57 2.6.1.39 2.6.1.27 2.6.1.5	A5998,K00133,1.2.1.11	A6214,K01655,2.3.3.14	A6451,K01705,4.2.1.36	A1634,K00003,1.1.1.3
map00310	Lysine degradation	18	A2037,K00290,1.5.1.7	A2337,K11427,2.1.1.43	A2374,K00128,1.2.1.3	A4666,K00252,1.3.8.6	A5350,K00135,1.2.1.16 1.2.1.79 1.2.1.20	A5353,K00128,1.2.1.3	A5693,K00626,2.3.1.9	A6452,K00474,1.14.11.8	A7103,K11419,2.1.1.43	A7412,K00164,1.2.4.2	A7661,K14157,1.5.1.8 1.5.1.9	A8016,K00128,1.2.1.3	A8187,K11423,2.1.1.43	A0235,K14085,1.2.1.31 1.2.1.8 1.2.1.3	A0253,K00128,1.2.1.3	A0501,K00306,1.5.3.1 1.5.3.7	A1624,K00658,2.3.1.61	A1909,K07511,4.2.1.17
map00311	Penicillin and cephalosporin biosynthesis	1	A7794,K19200,--
map00330	Arginine and proline metabolism	33	A1988,K01480,3.5.3.11	A2105,K00318,1.5.-.-	A2183,K00318,1.5.-.-	A2374,K00128,1.2.1.3	A2778,K01426,3.5.1.4	A2779,K01426,3.5.1.4	A2888,K01426,3.5.1.4	A3053,K14455,2.6.1.1	A3313,K00931,2.7.2.11	A3407,K01480,3.5.3.11	A3467,K01476,3.5.3.1	A3490,K11142,3.4.11.1 3.4.11.5	A4090,K14454,2.6.1.1	A4107,K00286,1.5.1.2	A4526,K01426,3.5.1.4	A4814,K00147,1.2.1.41	A5143,K03365,3.5.4.1 3.5.4.21	A5353,K00128,1.2.1.3	A5932,K00294,1.2.1.88	A6375,K01259,3.4.11.5	A6525,K01581,4.1.1.17	A6537,K18123,4.1.3.16	A7529,K13366,1.5.3.14 1.5.3.16 1.5.3.-	A7946,K01426,3.5.1.4	A8016,K00128,1.2.1.3	A8120,K00819,2.6.1.13	A8286,K01611,4.1.1.50	A0168,K01426,3.5.1.4	A0179,K01426,3.5.1.4	A0235,K14085,1.2.1.31 1.2.1.8 1.2.1.3	A0253,K00128,1.2.1.3	A0494,K22842,2.3.1.271	A3195,K01426,3.5.1.4
map00332	Carbapenem biosynthesis	2	A3313,K00931,2.7.2.11	A4814,K00147,1.2.1.41
map00333	Prodigiosin biosynthesis	2	A2005,K00059,1.1.1.100	A3283,K00059,1.1.1.100
map00340	Histidine metabolism	16	A2374,K00128,1.2.1.3	A2636,K01663,4.3.2.10	A3393,K01693,4.2.1.19	A4226,K20246,2.1.1.44 1.14.99.51	A4502,K20246,2.1.1.44 1.14.99.51	A5353,K00128,1.2.1.3	A5484,K14152,3.6.1.31 3.5.4.19 1.1.1.23	A5883,K01814,5.3.1.16	A6184,K20247,4.4.1.36	A7260,K00765,2.4.2.17	A8016,K00128,1.2.1.3	A0200,K19787,2.1.1.22	A0235,K14085,1.2.1.31 1.2.1.8 1.2.1.3	A0253,K00128,1.2.1.3	A0294,K04486,3.1.3.15	A0434,K19787,2.1.1.22
map00350	Tyrosine metabolism	18	A3053,K14455,2.6.1.1	A3261,K07253,5.3.2.1	A3413,K13953,1.1.1.1	A3463,K01557,3.7.1.5	A3929,K13953,1.1.1.1	A3998,K00838,2.6.1.57 2.6.1.39 2.6.1.27 2.6.1.5	A4090,K14454,2.6.1.1	A5304,K00121,1.1.1.284 1.1.1.1	A5350,K00135,1.2.1.16 1.2.1.79 1.2.1.20	A5944,K00838,2.6.1.57 2.6.1.39 2.6.1.27 2.6.1.5	A6190,K00451,1.13.11.5	A7326,K13953,1.1.1.1	A7657,K00276,1.4.3.21	A7948,K00505,1.14.18.1	A0786,K13953,1.1.1.1	A0821,K13953,1.1.1.1	A1684,K02510,4.1.2.52	A1897,K00505,1.14.18.1
map00360	Phenylalanine metabolism	17	A2778,K01426,3.5.1.4	A2779,K01426,3.5.1.4	A2888,K01426,3.5.1.4	A3053,K14455,2.6.1.1	A3261,K07253,5.3.2.1	A3998,K00838,2.6.1.57 2.6.1.39 2.6.1.27 2.6.1.5	A4090,K14454,2.6.1.1	A4526,K01426,3.5.1.4	A5944,K00838,2.6.1.57 2.6.1.39 2.6.1.27 2.6.1.5	A7657,K00276,1.4.3.21	A7946,K01426,3.5.1.4	A0168,K01426,3.5.1.4	A0179,K01426,3.5.1.4	A0496,K00074,1.1.1.157	A0498,K10775,4.3.1.24	A0499,K10775,4.3.1.24	A3195,K01426,3.5.1.4
map00361	Chlorocyclohexane and chlorobenzene degradation	3	A8154,K06912,1.14.11.-	A8156,K06912,1.14.11.-	A0861,K01560,3.8.1.2
map00362	Benzoate degradation	6	A4666,K00252,1.3.8.6	A5693,K00626,2.3.1.9	A6934,K01607,4.1.1.44	A0496,K00074,1.1.1.157	A0956,K07824,1.14.14.92	A1048,K07824,1.14.14.92
map00380	Tryptophan metabolism	27	A2374,K00128,1.2.1.3	A2424,K03781,1.11.1.6	A2718,K14338,1.14.14.1 1.6.2.4	A2778,K01426,3.5.1.4	A2779,K01426,3.5.1.4	A2888,K01426,3.5.1.4	A3509,K00463,1.13.11.52	A3998,K00838,2.6.1.57 2.6.1.39 2.6.1.27 2.6.1.5	A4075,K01556,3.7.1.3	A4526,K01426,3.5.1.4	A4666,K00252,1.3.8.6	A5353,K00128,1.2.1.3	A5570,K14264,2.6.1.7	A5693,K00626,2.3.1.9	A5944,K00838,2.6.1.57 2.6.1.39 2.6.1.27 2.6.1.5	A6609,K14265,2.6.1.27	A7412,K00164,1.2.4.2	A7946,K01426,3.5.1.4	A8016,K00128,1.2.1.3	A0168,K01426,3.5.1.4	A0179,K01426,3.5.1.4	A0235,K14085,1.2.1.31 1.2.1.8 1.2.1.3	A0253,K00128,1.2.1.3	A0543,K00463,1.13.11.52	A1735,K03781,1.11.1.6	A1909,K07511,4.2.1.17	A3195,K01426,3.5.1.4
map00400	Phenylalanine, tyrosine and tryptophan biosynthesis	15	A2333,K01736,4.2.3.5	A3053,K14455,2.6.1.1	A3976,K01694,4.2.1.20	A3998,K00838,2.6.1.57 2.6.1.39 2.6.1.27 2.6.1.5	A4090,K14454,2.6.1.1	A4536,K13501,4.1.3.27 4.1.1.48 5.3.1.24	A5191,K00211,1.3.1.13	A5944,K00838,2.6.1.57 2.6.1.39 2.6.1.27 2.6.1.5	A7264,K00766,2.4.2.18	A7477,K01626,2.5.1.54	A7513,K01626,2.5.1.54	A7563,K01850,5.4.99.5	A8140,K01626,2.5.1.54	A0582,K13501,4.1.3.27 4.1.1.48 5.3.1.24	A0644,K13830,4.2.3.4 4.2.1.10 1.1.1.25 2.7.1.71 2.5.1.19
map00401	Novobiocin biosynthesis	2	A3998,K00838,2.6.1.57 2.6.1.39 2.6.1.27 2.6.1.5	A5944,K00838,2.6.1.57 2.6.1.39 2.6.1.27 2.6.1.5
map00410	beta-Alanine metabolism	13	A2374,K00128,1.2.1.3	A2657,K00140,1.2.1.18 1.2.1.27	A3508,K05605,3.1.2.4	A3581,K01580,4.1.1.15	A4664,K01918,6.3.2.1	A5353,K00128,1.2.1.3	A7047,K00823,2.6.1.19	A7529,K13366,1.5.3.14 1.5.3.16 1.5.3.-	A7657,K00276,1.4.3.21	A8016,K00128,1.2.1.3	A0235,K14085,1.2.1.31 1.2.1.8 1.2.1.3	A0253,K00128,1.2.1.3	A1909,K07511,4.2.1.17
map00430	Taurine and hypotaurine metabolism	5	A2575,K00681,2.3.2.2 3.4.19.13	A3581,K01580,4.1.1.15	A6281,K00925,2.7.2.1	A7292,K15371,1.4.1.2	A8196,K18592,2.3.2.2 3.4.19.13 3.4.19.14
map00440	Phosphonate and phosphinate metabolism	2	A2153,K00993,2.7.8.1	A1314,K00968,2.7.7.15
map00450	Selenocompound metabolism	9	A3983,K01758,4.4.1.1	A3984,K01758,4.4.1.1	A5510,K00549,2.1.1.14	A5854,K01739,2.5.1.48	A6644,K01874,6.1.1.10	A6874,K00958,2.7.7.4	A6969,K01874,6.1.1.10	A7574,K00384,1.8.1.9	A1621,K01739,2.5.1.48
map00460	Cyanoamino acid metabolism	12	A2575,K00681,2.3.2.2 3.4.19.13	A2698,K05349,3.2.1.21	A3231,K05349,3.2.1.21	A3759,K00600,2.1.2.1	A3957,K05349,3.2.1.21	A4356,K01188,3.2.1.21	A4485,K05349,3.2.1.21	A6444,K01455,3.5.1.49	A8122,K01188,3.2.1.21	A8196,K18592,2.3.2.2 3.4.19.13 3.4.19.14	A0143,K01188,3.2.1.21	A1049,K01188,3.2.1.21
map00480	Glutathione metabolism	29	A2218,K07232,4.3.2.7	A2525,K00799,2.5.1.18	A2575,K00681,2.3.2.2 3.4.19.13	A2710,K00033,1.1.1.44 1.1.1.343	A2988,K00799,2.5.1.18	A3262,K00383,1.8.1.7	A3490,K11142,3.4.11.1 3.4.11.5	A3769,K00799,2.5.1.18	A3770,K00799,2.5.1.18	A5490,K01469,3.5.2.9	A5549,K00036,1.1.1.49 1.1.1.363	A5783,K10808,1.17.4.1	A6308,K00432,1.11.1.9	A6525,K01581,4.1.1.17	A6711,K00031,1.1.1.42	A7041,K11204,6.3.2.2	A7249,K21456,6.3.2.3	A7795,K00799,2.5.1.18	A7796,K00799,2.5.1.18	A7798,K00799,2.5.1.18	A7799,K00799,2.5.1.18	A8077,K00799,2.5.1.18	A8196,K18592,2.3.2.2 3.4.19.13 3.4.19.14	A0040,K15428,3.4.13.-	A0725,K01469,3.5.2.9	A1141,K00799,2.5.1.18	A1412,K00799,2.5.1.18	A1429,K00799,2.5.1.18	A1493,K10807,1.17.4.1
map00500	Starch and sucrose metabolism	43	A1974,K01210,3.2.1.58	A1976,K01210,3.2.1.58	A2002,K19668,3.2.1.91	A2022,K01210,3.2.1.58	A2050,K01210,3.2.1.58	A2497,K01187,3.2.1.20	A2698,K05349,3.2.1.21	A3010,K00750,2.4.1.186	A3231,K05349,3.2.1.21	A3504,K19668,3.2.1.91	A3584,K01176,3.2.1.1	A3881,K01810,5.3.1.9	A3957,K05349,3.2.1.21	A4169,K00706,2.4.1.34	A4356,K01188,3.2.1.21	A4485,K05349,3.2.1.21	A4523,K01225,3.2.1.91	A4524,K01225,3.2.1.91	A4532,K01225,3.2.1.91	A4617,K01835,5.4.2.2	A5067,K01196,2.4.1.25 3.2.1.33	A5550,K01178,3.2.1.3	A5642,K00844,2.7.1.1	A5668,K00700,2.4.1.18	A6295,K00697,2.4.1.15 2.4.1.347	A6317,K01194,3.2.1.28	A6641,K01179,3.2.1.4	A6658,K01179,3.2.1.4	A7130,K00963,2.7.7.9	A7290,K01194,3.2.1.28	A7867,K00693,2.4.1.11	A7891,K01225,3.2.1.91	A8033,K01176,3.2.1.1	A8093,K22337,--	A8122,K01188,3.2.1.21	A0143,K01188,3.2.1.21	A0232,K00706,2.4.1.34	A0269,K00844,2.7.1.1	A1049,K01188,3.2.1.21	A1054,K16055,2.4.1.15 3.1.3.12	A1352,K00688,2.4.1.1	A1542,K19668,3.2.1.91	A1689,K01182,3.2.1.10
map00510	N-Glycan biosynthesis	23	A1970,K00737,2.4.1.144	A2009,K03846,2.4.1.259 2.4.1.261	A2334,K03842,2.4.1.142	A3158,K01230,3.2.1.113	A3298,K03843,2.4.1.132 2.4.1.257	A3345,K12670,--	A3596,K01228,3.2.1.106	A4106,K07432,2.4.1.141	A4265,K12669,--	A4615,K07252,3.6.1.43	A4685,K07151,2.4.99.18	A4739,K00729,2.4.1.117	A5098,K01230,3.2.1.113	A5648,K12668,--	A5782,K03849,2.4.1.265	A5881,K12666,--	A6721,K00721,2.4.1.83	A7575,K03844,2.4.1.131	A7631,K03848,2.4.1.267	A0437,K05546,3.2.1.207	A0923,K01230,3.2.1.113	A1029,K12667,--	A1061,K01230,3.2.1.113
map00511	Other glycan degradation	8	A2706,K01192,3.2.1.25	A5341,K01227,3.2.1.96	A5530,K01192,3.2.1.25	A6773,K01192,3.2.1.25	A7229,K12373,3.2.1.52	A7579,K12373,3.2.1.52	A8007,K01191,3.2.1.24	A1104,K12373,3.2.1.52
map00513	Various types of N-glycan biosynthesis	18	A2009,K03846,2.4.1.259 2.4.1.261	A2334,K03842,2.4.1.142	A3158,K01230,3.2.1.113	A3298,K03843,2.4.1.132 2.4.1.257	A3345,K12670,--	A4106,K07432,2.4.1.141	A4265,K12669,--	A4685,K07151,2.4.99.18	A5098,K01230,3.2.1.113	A5648,K12668,--	A5881,K12666,--	A7229,K12373,3.2.1.52	A7575,K03844,2.4.1.131	A7579,K12373,3.2.1.52	A0923,K01230,3.2.1.113	A1029,K12667,--	A1061,K01230,3.2.1.113	A1104,K12373,3.2.1.52
map00514	Other types of O-glycan biosynthesis	7	A3125,K10967,2.4.1.-	A4128,K00728,2.4.1.109	A4268,K10967,2.4.1.-	A4644,K10967,2.4.1.-	A4788,K00728,2.4.1.109	A5157,K10967,2.4.1.-	A5918,K00728,2.4.1.109
map00515	Mannose type O-glycan biosynthesis	3	A4128,K00728,2.4.1.109	A4788,K00728,2.4.1.109	A5918,K00728,2.4.1.109
map00520	Amino sugar and nucleotide sugar metabolism	46	A2000,K01209,3.2.1.55	A2065,K00972,2.7.7.23 2.7.7.83	A2070,K00698,2.4.1.16	A2467,K01183,3.2.1.14	A2580,K00326,1.6.2.2	A2626,K01836,5.4.2.3	A2919,K00698,2.4.1.16	A3112,K00326,1.6.2.2	A3144,K01784,5.1.3.2	A3881,K01810,5.3.1.9	A4617,K01835,5.4.2.2	A4952,K17497,5.4.2.8	A5526,K00698,2.4.1.16	A5587,K01183,3.2.1.14	A5642,K00844,2.7.1.1	A5719,K01207,3.2.1.52	A5766,K00326,1.6.2.2	A5861,K01452,3.5.1.41	A5926,K08678,4.1.1.35	A6019,K00698,2.4.1.16	A6355,K01809,5.3.1.8	A6596,K00849,2.7.1.6	A6659,K01183,3.2.1.14	A6901,K01183,3.2.1.14	A6902,K01183,3.2.1.14	A7069,K00698,2.4.1.16	A7130,K00963,2.7.7.9	A7229,K12373,3.2.1.52	A7268,K00698,2.4.1.16	A7466,K01809,5.3.1.8	A7579,K12373,3.2.1.52	A8206,K00698,2.4.1.16	A8291,K01183,3.2.1.14	A0011,K02377,1.1.1.271	A0018,K00012,1.1.1.22	A0116,K00698,2.4.1.16	A0140,K00971,2.7.7.13	A0269,K00844,2.7.1.1	A0329,K01711,4.2.1.47	A0445,K00971,2.7.7.13	A0590,K02564,3.5.99.6	A0627,K01183,3.2.1.14	A1006,K00820,2.6.1.16	A1104,K12373,3.2.1.52	A1258,K01443,3.5.1.25	A1581,K01183,3.2.1.14
map00521	Streptomycin biosynthesis	5	A3109,K01092,3.1.3.25	A4617,K01835,5.4.2.2	A5642,K00844,2.7.1.1	A0269,K00844,2.7.1.1	A0404,K01858,5.5.1.4
map00524	Neomycin, kanamycin and gentamicin biosynthesis	2	A5642,K00844,2.7.1.1	A0269,K00844,2.7.1.1
map00531	Glycosaminoglycan degradation	4	A5719,K01207,3.2.1.52	A7229,K12373,3.2.1.52	A7579,K12373,3.2.1.52	A1104,K12373,3.2.1.52
map00561	Glycerolipid metabolism	23	A2374,K00128,1.2.1.3	A2960,K01046,3.1.1.3	A3338,K00002,1.1.1.2	A3746,K13507,2.3.1.15 2.3.1.42	A3809,K00002,1.1.1.2	A3813,K00002,1.1.1.2	A4787,K00863,2.7.1.28 2.7.1.29 4.6.1.15	A5097,K00864,2.7.1.30	A5353,K00128,1.2.1.3	A5373,K13519,2.3.1.51 2.3.1.23 2.3.1.-	A5706,K13509,2.3.1.51	A5846,K15728,3.1.3.4	A6809,K13507,2.3.1.15 2.3.1.42	A7293,K01046,3.1.1.3	A8016,K00128,1.2.1.3	A0235,K14085,1.2.1.31 1.2.1.8 1.2.1.3	A0253,K00128,1.2.1.3	A0492,K15918,2.7.1.31	A0804,K13507,2.3.1.15 2.3.1.42	A0900,K01054,3.1.1.23	A0925,K18097,1.1.1.156	A0931,K07407,3.2.1.22	A1260,K00863,2.7.1.28 2.7.1.29 4.6.1.15
map00562	Inositol phosphate metabolism	22	A2387,K21797,3.1.3.-	A2657,K00140,1.2.1.18 1.2.1.27	A2936,K00921,2.7.1.150	A3109,K01092,3.1.3.25	A3252,K22913,3.1.3.-	A3279,K00915,2.7.1.140 2.7.1.151	A3462,K00888,2.7.1.67	A3682,K01110,3.1.3.16 3.1.3.48 3.1.3.67	A3973,K18083,3.1.3.64 3.1.3.95	A4266,K19801,2.7.1.67	A4324,K01771,4.6.1.13	A4584,K00469,1.13.99.1	A5808,K20279,3.1.3.36	A5988,K01099,3.1.3.36	A6187,K00914,2.7.1.137	A7140,K13711,2.7.1.67	A7806,K05857,3.1.4.11	A0148,K05857,3.1.4.11	A0404,K01858,5.5.1.4	A0787,K01803,5.3.1.1	A0926,K00469,1.13.99.1	A1057,K00889,2.7.1.68
map00563	Glycosylphosphatidylinositol (GPI)-anchor biosynthesis	11	A2722,K03860,--	A3248,K05284,2.4.1.-	A3967,K05289,--	A4841,K05287,2.7.-.-	A6542,K05285,2.7.-.-	A6543,K05285,2.7.-.-	A7223,K05292,--	A7864,K05288,--	A0099,K05283,2.3.-.-	A1096,K03434,3.5.1.89	A1541,K05290,2.6.-.-
map00564	Glycerophospholipid metabolism	30	A2153,K00993,2.7.8.1	A2220,K01613,4.1.1.65	A2472,K00866,2.7.1.32	A2920,K14676,3.1.1.5	A3746,K13507,2.3.1.15 2.3.1.42	A4760,K08744,2.7.8.41	A5333,K13535,3.1.1.-	A5373,K13519,2.3.1.51 2.3.1.23 2.3.1.-	A5706,K13509,2.3.1.51	A5708,K18694,3.1.4.-	A5846,K15728,3.1.3.4	A6623,K01613,4.1.1.65	A6809,K13507,2.3.1.15 2.3.1.42	A6928,K13333,3.1.1.5	A7122,K13621,--	A7123,K13621,--	A7484,K01115,3.1.4.4	A7722,K13511,2.3.1.-	A7808,K01115,3.1.4.4	A8034,K13333,3.1.1.5	A8061,K00551,2.1.1.17 2.1.1.71	A8121,K16369,2.1.1.17	A8284,K00981,2.7.7.41	A8292,K01613,4.1.1.65	A8310,K16342,3.1.1.4	A0804,K13507,2.3.1.15 2.3.1.42	A1235,K01613,4.1.1.65	A1314,K00968,2.7.7.15	A1381,K00111,1.1.5.3	A1531,K08730,2.7.8.29
map00565	Ether lipid metabolism	6	A2153,K00993,2.7.8.1	A3482,K16794,--	A5373,K13519,2.3.1.51 2.3.1.23 2.3.1.-	A7484,K01115,3.1.4.4	A7808,K01115,3.1.4.4	A8310,K16342,3.1.1.4
map00590	Arachidonic acid metabolism	6	A2290,K01254,3.3.2.6	A2291,K01254,3.3.2.6	A5529,K08726,3.3.2.10 3.1.3.76	A6308,K00432,1.11.1.9	A8196,K18592,2.3.2.2 3.4.19.13 3.4.19.14	A8310,K16342,3.1.1.4
map00591	Linoleic acid metabolism	1	A8310,K16342,3.1.1.4
map00592	alpha-Linolenic acid metabolism	3	A5197,K07513,2.3.1.16	A8310,K16342,3.1.1.4	A1295,K00232,1.3.3.6
map00600	Sphingolipid metabolism	13	A2857,K12351,3.1.4.12	A2953,K00720,2.4.1.80	A3402,K04718,2.7.1.91	A3820,K04712,1.14.19.17 1.14.18.5	A5470,K04709,2.3.1.24	A6425,K04713,1.14.18.5	A6782,K01634,4.1.2.27	A0019,K00654,2.3.1.50	A0117,K00654,2.3.1.50	A0384,K12349,3.5.1.23	A0931,K07407,3.2.1.22	A0984,K12350,3.1.4.12	A1872,K04708,1.1.1.102
map00603	Glycosphingolipid biosynthesis - globo and isoglobo series	4	A7229,K12373,3.2.1.52	A7579,K12373,3.2.1.52	A0931,K07407,3.2.1.22	A1104,K12373,3.2.1.52
map00604	Glycosphingolipid biosynthesis - ganglio series	3	A7229,K12373,3.2.1.52	A7579,K12373,3.2.1.52	A1104,K12373,3.2.1.52
map00620	Pyruvate metabolism	37	A2355,K00027,1.1.1.38	A2374,K00128,1.2.1.3	A2547,K21618,1.1.99.40	A2839,K01679,4.2.1.2	A2845,K00627,2.3.1.12	A3452,K01649,2.3.3.13	A3566,K00102,1.1.2.4	A3738,K00049,1.1.1.79 1.1.1.81	A4029,K01069,3.1.2.6	A4063,K00161,1.2.4.1	A4340,K00049,1.1.1.79 1.1.1.81	A4641,K00049,1.1.1.79 1.1.1.81	A4924,K01958,6.4.1.1	A5154,K11262,6.4.1.2 6.3.4.14 2.1.3.15	A5353,K00128,1.2.1.3	A5483,K00162,1.2.4.1	A5554,K00101,1.1.2.3	A5693,K00626,2.3.1.9	A5940,K00026,1.1.1.37	A6214,K01655,2.3.3.14	A6281,K00925,2.7.2.1	A6767,K01759,4.4.1.5	A6964,K01638,2.3.3.9	A7267,K00101,1.1.2.3	A7536,K00102,1.1.2.4	A7571,K00467,1.13.12.4	A8003,K00382,1.8.1.4	A8016,K00128,1.2.1.3	A0161,K01895,6.2.1.1	A0235,K14085,1.2.1.31 1.2.1.8 1.2.1.3	A0253,K00128,1.2.1.3	A0460,K00101,1.1.2.3	A0569,K00101,1.1.2.3	A0954,K00029,1.1.1.40	A1311,K00026,1.1.1.37	A1598,K00101,1.1.2.3	A1925,K01610,4.1.1.49
map00621	Dioxin degradation	14	A3683,K00480,1.14.13.1	A3686,K00480,1.14.13.1	A3699,K00480,1.14.13.1	A4285,K00480,1.14.13.1	A4389,K00480,1.14.13.1	A4471,K00480,1.14.13.1	A4516,K00480,1.14.13.1	A5199,K00480,1.14.13.1	A6178,K00480,1.14.13.1	A6820,K00480,1.14.13.1	A6856,K00480,1.14.13.1	A7219,K00480,1.14.13.1	A0349,K00480,1.14.13.1	A0850,K00480,1.14.13.1
map00623	Toluene degradation	3	A4663,K03380,1.14.13.7	A4669,K03380,1.14.13.7	A1736,K03380,1.14.13.7
map00624	Polycyclic aromatic hydrocarbon degradation	14	A3683,K00480,1.14.13.1	A3686,K00480,1.14.13.1	A3699,K00480,1.14.13.1	A4285,K00480,1.14.13.1	A4389,K00480,1.14.13.1	A4471,K00480,1.14.13.1	A4516,K00480,1.14.13.1	A5199,K00480,1.14.13.1	A6178,K00480,1.14.13.1	A6820,K00480,1.14.13.1	A6856,K00480,1.14.13.1	A7219,K00480,1.14.13.1	A0349,K00480,1.14.13.1	A0850,K00480,1.14.13.1
map00625	Chloroalkane and chloroalkene degradation	12	A2374,K00128,1.2.1.3	A3413,K13953,1.1.1.1	A3929,K13953,1.1.1.1	A5304,K00121,1.1.1.284 1.1.1.1	A5353,K00128,1.2.1.3	A5529,K08726,3.3.2.10 3.1.3.76	A7326,K13953,1.1.1.1	A8016,K00128,1.2.1.3	A0253,K00128,1.2.1.3	A0786,K13953,1.1.1.1	A0821,K13953,1.1.1.1	A0861,K01560,3.8.1.2
map00626	Naphthalene degradation	20	A3413,K13953,1.1.1.1	A3683,K00480,1.14.13.1	A3686,K00480,1.14.13.1	A3699,K00480,1.14.13.1	A3929,K13953,1.1.1.1	A4285,K00480,1.14.13.1	A4389,K00480,1.14.13.1	A4471,K00480,1.14.13.1	A4516,K00480,1.14.13.1	A5199,K00480,1.14.13.1	A5304,K00121,1.1.1.284 1.1.1.1	A6178,K00480,1.14.13.1	A6820,K00480,1.14.13.1	A6856,K00480,1.14.13.1	A7219,K00480,1.14.13.1	A7326,K13953,1.1.1.1	A0349,K00480,1.14.13.1	A0786,K13953,1.1.1.1	A0821,K13953,1.1.1.1	A0850,K00480,1.14.13.1
map00627	Aminobenzoate degradation	16	A2718,K14338,1.14.14.1 1.6.2.4	A2778,K01426,3.5.1.4	A2779,K01426,3.5.1.4	A2888,K01426,3.5.1.4	A4526,K01426,3.5.1.4	A4663,K03380,1.14.13.7	A4669,K03380,1.14.13.7	A7946,K01426,3.5.1.4	A0119,K01101,3.1.3.41	A0168,K01426,3.5.1.4	A0179,K01426,3.5.1.4	A0956,K07824,1.14.14.92	A1048,K07824,1.14.14.92	A1736,K03380,1.14.13.7	A1909,K07511,4.2.1.17	A3195,K01426,3.5.1.4
map00630	Glyoxylate and dicarboxylate metabolism	29	A1977,K00281,1.4.4.2	A2424,K03781,1.11.1.6	A2826,K02437,--	A2912,K01637,4.1.3.1	A3738,K00049,1.1.1.79 1.1.1.81	A3759,K00600,2.1.2.1	A4108,K01915,6.3.1.2	A4189,K01647,2.3.3.1	A4340,K00049,1.1.1.79 1.1.1.81	A4368,K00605,2.1.2.10	A4641,K00049,1.1.1.79 1.1.1.81	A4909,K00830,2.6.1.44 2.6.1.45 2.6.1.51	A5479,K01915,6.3.1.2	A5693,K00626,2.3.1.9	A5940,K00026,1.1.1.37	A6180,K01647,2.3.3.1	A6225,K01647,2.3.3.1	A6444,K01455,3.5.1.49	A6537,K18123,4.1.3.16	A6964,K01638,2.3.3.9	A7094,K00122,1.17.1.9	A8003,K00382,1.8.1.4	A0161,K01895,6.2.1.1	A0492,K15918,2.7.1.31	A0546,K00015,1.1.1.26	A1218,K01681,4.2.1.3	A1311,K00026,1.1.1.37	A1464,K01637,4.1.3.1	A1735,K03781,1.11.1.6
map00640	Propanoate metabolism	14	A2447,K01900,6.2.1.4 6.2.1.5	A2657,K00140,1.2.1.18 1.2.1.27	A2852,K09699,2.3.1.168	A3431,K00167,1.2.4.4	A3508,K05605,3.1.2.4	A5154,K11262,6.4.1.2 6.3.4.14 2.1.3.15	A5693,K00626,2.3.1.9	A6281,K00925,2.7.2.1	A6818,K01720,4.2.1.79	A7047,K00823,2.6.1.19	A7448,K00166,1.2.4.4	A8003,K00382,1.8.1.4	A0161,K01895,6.2.1.1	A1909,K07511,4.2.1.17
map00643	Styrene degradation	9	A2778,K01426,3.5.1.4	A2779,K01426,3.5.1.4	A2888,K01426,3.5.1.4	A4526,K01426,3.5.1.4	A6190,K00451,1.13.11.5	A7946,K01426,3.5.1.4	A0168,K01426,3.5.1.4	A0179,K01426,3.5.1.4	A3195,K01426,3.5.1.4
map00650	Butanoate metabolism	13	A3380,K01027,2.8.3.5	A3466,K01652,2.2.1.6	A3581,K01580,4.1.1.15	A4708,K01641,2.3.3.10	A5350,K00135,1.2.1.16 1.2.1.79 1.2.1.20	A5541,K01907,6.2.1.16	A5693,K00626,2.3.1.9	A7047,K00823,2.6.1.19	A7119,K01653,2.2.1.6	A8031,K01907,6.2.1.16	A0290,K01640,4.1.3.4	A0496,K00074,1.1.1.157	A1909,K07511,4.2.1.17
map00660	C5-Branched dibasic acid metabolism	3	A3466,K01652,2.2.1.6	A5672,K00052,1.1.1.85	A7119,K01653,2.2.1.6
map00670	One carbon pool by folate	11	A2611,K00287,1.5.1.3	A3442,K00297,1.5.1.20	A3759,K00600,2.1.2.1	A4280,K00288,1.5.1.5 3.5.4.9 6.3.4.3	A4368,K00605,2.1.2.10	A4992,K00602,2.1.2.3 3.5.4.10	A5121,K00297,1.5.1.20	A5817,K00295,1.5.1.15	A0286,K00560,2.1.1.45	A0992,K01934,6.3.3.2	A0996,K00604,2.1.2.9
map00680	Methane metabolism	17	A2637,K00058,1.1.1.95 1.1.1.399	A3135,K01689,4.2.1.11	A3759,K00600,2.1.2.1	A4099,K00831,2.6.1.52	A4284,K03841,3.1.3.11	A4787,K00863,2.7.1.28 2.7.1.29 4.6.1.15	A4909,K00830,2.6.1.44 2.6.1.45 2.6.1.51	A5019,K15633,5.4.2.12	A5304,K00121,1.1.1.284 1.1.1.1	A6128,K00850,2.7.1.11	A6281,K00925,2.7.2.1	A7094,K00122,1.17.1.9	A7668,K17066,1.1.3.13	A0161,K01895,6.2.1.1	A1260,K00863,2.7.1.28 2.7.1.29 4.6.1.15	A1438,K01623,4.1.2.13	A1857,K01624,4.1.2.13
map00710	Carbon fixation in photosynthetic organisms	16	A2815,K01783,5.1.3.1	A3053,K14455,2.6.1.1	A4090,K14454,2.6.1.1	A4284,K03841,3.1.3.11	A5940,K00026,1.1.1.37	A6280,K01621,4.1.2.9 4.1.2.22	A8096,K00134,1.2.1.12	A0027,K00814,2.6.1.2	A0649,K01807,5.3.1.6	A0787,K01803,5.3.1.1	A0954,K00029,1.1.1.40	A1311,K00026,1.1.1.37	A1438,K01623,4.1.2.13	A1694,K00927,2.7.2.3	A1857,K01624,4.1.2.13	A1925,K01610,4.1.1.49
map00720	Carbon fixation pathways in prokaryotes	10	A2839,K01679,4.2.1.2	A3442,K00297,1.5.1.20	A3805,K01648,2.3.3.8	A4924,K01958,6.4.1.1	A5121,K00297,1.5.1.20	A5693,K00626,2.3.1.9	A6281,K00925,2.7.2.1	A6711,K00031,1.1.1.42	A0161,K01895,6.2.1.1	A1218,K01681,4.2.1.3
map00730	Thiamine metabolism	4	A3311,K00877,2.7.1.49 2.7.4.7 3.5.99.2	A3505,K04487,2.8.1.7	A6947,K14154,2.5.1.3 2.7.1.50	A7562,K03146,2.4.2.60
map00740	Riboflavin metabolism	6	A1958,K00793,2.5.1.9	A2532,K14654,1.1.1.302	A3487,K00794,2.5.1.78	A5392,K01497,3.5.4.25	A5447,K00861,2.7.1.26	A0017,K00953,2.7.7.2
map00750	Vitamin B6 metabolism	7	A1952,K00275,1.4.3.5	A4033,K06215,4.3.3.6	A4099,K00831,2.6.1.52	A4704,K00868,2.7.1.35	A4945,K05275,1.1.1.65	A0136,K05275,1.1.1.65	A0314,K01733,4.2.3.1
map00760	Nicotinate and nicotinamide metabolism	16	A2999,K11121,3.5.1.-	A3723,K00323,1.6.1.2	A3890,K00763,6.3.4.21	A4875,K11121,3.5.1.-	A5115,K01950,6.3.5.1	A5350,K00135,1.2.1.16 1.2.1.79 1.2.1.20	A5405,K00767,2.4.2.19	A5500,K18551,3.1.3.-	A5920,K01240,3.2.2.3	A6331,K19785,2.7.7.1	A6741,K03426,3.6.1.22	A7116,K00858,2.7.1.23	A0211,K03783,2.4.2.1	A0847,K18551,3.1.3.-	A1839,K06210,2.7.7.1 2.7.7.18	A1912,K10524,2.7.1.22 2.7.1.173
map00770	Pantothenate and CoA biosynthesis	17	A2083,K00826,2.6.1.42	A2692,K00826,2.6.1.42	A2906,K00077,1.1.1.169	A2915,K09680,2.7.1.33	A3466,K01652,2.2.1.6	A4117,K02201,2.7.7.3	A4664,K01918,6.3.2.1	A5462,K06133,2.7.8.-	A6453,K00053,1.1.1.86	A6620,K01687,4.2.1.9	A6802,K01687,4.2.1.9	A7119,K01653,2.2.1.6	A7561,K01687,4.2.1.9	A0558,K00606,2.1.2.11	A0736,K00077,1.1.1.169	A0990,K01922,6.3.2.51	A1444,K01598,4.1.1.36
map00780	Biotin metabolism	5	A2005,K00059,1.1.1.100	A2462,K01012,2.8.1.6	A3283,K00059,1.1.1.100	A5063,K01942,6.3.4.9 6.3.4.10 6.3.4.11 6.3.4.15	A6186,K19562,6.3.3.3 2.6.1.62
map00785	Lipoic acid metabolism	3	A2830,K03801,2.3.1.181	A2842,K03644,2.8.1.8	A5910,K03800,6.3.1.20
map00790	Folate biosynthesis	13	A2263,K01113,3.1.3.1	A2536,K13950,2.6.1.85	A2611,K00287,1.5.1.3	A3613,K01113,3.1.3.1	A5392,K01497,3.5.4.25	A5624,K01495,3.5.4.16	A5710,K15376,2.10.1.1 2.7.7.75	A5711,K15376,2.10.1.1 2.7.7.75	A5739,K01930,6.3.2.17	A7006,K06897,2.5.1.105	A8011,K02619,4.1.3.38	A0073,K13939,4.1.2.25 2.7.6.3 2.5.1.15	A1331,K20457,6.3.2.12
map00791	Atrazine degradation	2	A6534,K01427,3.5.1.5	A0255,K01941,6.3.4.6
map00830	Retinol metabolism	6	A3413,K13953,1.1.1.1	A3929,K13953,1.1.1.1	A5304,K00121,1.1.1.284 1.1.1.1	A7326,K13953,1.1.1.1	A0786,K13953,1.1.1.1	A0821,K13953,1.1.1.1
map00860	Porphyrin and chlorophyll metabolism	15	A1983,K01885,6.1.1.17	A2162,K00589,2.1.1.107	A2314,K01749,2.5.1.61	A2683,K19054,1.16.3.1	A4004,K02304,1.3.1.76 4.99.1.4	A5093,K01764,4.4.1.17	A5251,K01599,4.1.1.37	A5445,K00643,2.3.1.37	A5637,K02259,--	A5683,K00231,1.3.3.4 1.3.3.15	A6139,K02257,2.5.1.141	A7234,K01885,6.1.1.17	A7265,K00228,1.3.3.3	A1390,K21480,1.14.15.20	A1866,K01772,4.99.1.1 4.99.1.9
map00900	Terpenoid backbone biosynthesis	12	A1965,K05355,2.5.1.82 2.5.1.83	A2517,K05906,1.8.3.5 1.8.3.6	A3541,K11778,2.5.1.87	A3675,K00021,1.1.1.34	A4491,K00787,2.5.1.1 2.5.1.10	A4708,K01641,2.3.3.10	A5693,K00626,2.3.1.9	A7679,K06013,3.4.24.84	A7968,K05954,2.5.1.58	A8252,K01597,4.1.1.33	A1633,K05955,2.5.1.58 2.5.1.59	A1934,K00938,2.7.4.2
map00903	Limonene and pinene degradation	4	A2374,K00128,1.2.1.3	A5353,K00128,1.2.1.3	A8016,K00128,1.2.1.3	A0253,K00128,1.2.1.3
map00909	Sesquiterpenoid and triterpenoid biosynthesis	3	A3563,K21927,4.2.3.125 4.2.3.23 4.2.3.126	A4338,K00801,2.5.1.21	A4607,K00511,1.14.14.17
map00910	Nitrogen metabolism	8	A3740,K00262,1.4.1.4	A4108,K01915,6.3.1.2	A4923,K00459,1.13.12.16	A5479,K01915,6.3.1.2	A6444,K01455,3.5.1.49	A7292,K15371,1.4.1.2	A8158,K01673,4.2.1.1	A8159,K01673,4.2.1.1
map00920	Sulfur metabolism	13	A2409,K01011,2.8.1.1 2.8.1.2	A2511,K00641,2.3.1.31 2.3.1.46	A4239,K22470,1.8.5.8	A4936,K00381,1.8.1.2	A5365,K00380,1.8.1.2	A5701,K00390,1.8.4.8 1.8.4.10	A5854,K01739,2.5.1.48	A6874,K00958,2.7.7.4	A6929,K01738,2.5.1.47	A7200,K00860,2.7.1.25	A7694,K17069,2.5.1.49 2.5.1.47	A1247,K01082,3.1.3.7	A1621,K01739,2.5.1.48
map00930	Caprolactam degradation	6	A3338,K00002,1.1.1.2	A3809,K00002,1.1.1.2	A3813,K00002,1.1.1.2	A1700,K01053,3.1.1.17	A1701,K01053,3.1.1.17	A1909,K07511,4.2.1.17
map00940	Phenylpropanoid biosynthesis	10	A2698,K05349,3.2.1.21	A3231,K05349,3.2.1.21	A3957,K05349,3.2.1.21	A4356,K01188,3.2.1.21	A4485,K05349,3.2.1.21	A8122,K01188,3.2.1.21	A0143,K01188,3.2.1.21	A0498,K10775,4.3.1.24	A0499,K10775,4.3.1.24	A1049,K01188,3.2.1.21
map00950	Isoquinoline alkaloid biosynthesis	7	A3053,K14455,2.6.1.1	A3998,K00838,2.6.1.57 2.6.1.39 2.6.1.27 2.6.1.5	A4090,K14454,2.6.1.1	A5944,K00838,2.6.1.57 2.6.1.39 2.6.1.27 2.6.1.5	A7657,K00276,1.4.3.21	A7948,K00505,1.14.18.1	A1897,K00505,1.14.18.1
map00960	Tropane, piperidine and pyridine alkaloid biosynthesis	5	A3053,K14455,2.6.1.1	A3998,K00838,2.6.1.57 2.6.1.39 2.6.1.27 2.6.1.5	A4090,K14454,2.6.1.1	A5944,K00838,2.6.1.57 2.6.1.39 2.6.1.27 2.6.1.5	A7657,K00276,1.4.3.21
map00965	Betalain biosynthesis	2	A7948,K00505,1.14.18.1	A1897,K00505,1.14.18.1
map00970	Aminoacyl-tRNA biosynthesis	33	A1983,K01885,6.1.1.17	A3001,K01875,6.1.1.11	A3054,K22503,6.1.1.12	A3056,K01892,6.1.1.21	A3134,K01876,6.1.1.12	A3310,K01867,6.1.1.2	A3688,K01881,6.1.1.15	A4277,K01889,6.1.1.20	A4323,K01867,6.1.1.2	A4431,K01868,6.1.1.3	A4967,K02433,6.3.5.6 6.3.5.7	A5460,K01876,6.1.1.12	A5517,K01886,6.1.1.18	A5724,K02434,6.3.5.6 6.3.5.7	A5758,K01890,6.1.1.20	A5765,K01889,6.1.1.20	A6644,K01874,6.1.1.10	A6748,K01883,6.1.1.16	A6969,K01874,6.1.1.10	A7062,K04567,6.1.1.6	A7085,K01870,6.1.1.5	A7199,K01872,6.1.1.7	A7234,K01885,6.1.1.17	A7721,K01887,6.1.1.19	A7845,K01873,6.1.1.9	A7847,K01873,6.1.1.9	A8280,K01866,6.1.1.1	A0270,K01875,6.1.1.11	A0556,K01893,6.1.1.22	A0695,K01880,6.1.1.14	A0996,K00604,2.1.2.9	A1095,K01870,6.1.1.5	A1597,K01893,6.1.1.22
map00980	Metabolism of xenobiotics by cytochrome P450	20	A2525,K00799,2.5.1.18	A2988,K00799,2.5.1.18	A3413,K13953,1.1.1.1	A3769,K00799,2.5.1.18	A3770,K00799,2.5.1.18	A3929,K13953,1.1.1.1	A4219,K15303,--	A5226,K15303,--	A5304,K00121,1.1.1.284 1.1.1.1	A7326,K13953,1.1.1.1	A7795,K00799,2.5.1.18	A7796,K00799,2.5.1.18	A7798,K00799,2.5.1.18	A7799,K00799,2.5.1.18	A8077,K00799,2.5.1.18	A0786,K13953,1.1.1.1	A0821,K13953,1.1.1.1	A1141,K00799,2.5.1.18	A1412,K00799,2.5.1.18	A1429,K00799,2.5.1.18
map00981	Insect hormone biosynthesis	4	A2374,K00128,1.2.1.3	A5353,K00128,1.2.1.3	A8016,K00128,1.2.1.3	A0253,K00128,1.2.1.3
map00982	Drug metabolism - cytochrome P450	18	A2525,K00799,2.5.1.18	A2988,K00799,2.5.1.18	A3413,K13953,1.1.1.1	A3769,K00799,2.5.1.18	A3770,K00799,2.5.1.18	A3929,K13953,1.1.1.1	A5304,K00121,1.1.1.284 1.1.1.1	A7326,K13953,1.1.1.1	A7795,K00799,2.5.1.18	A7796,K00799,2.5.1.18	A7798,K00799,2.5.1.18	A7799,K00799,2.5.1.18	A8077,K00799,2.5.1.18	A0786,K13953,1.1.1.1	A0821,K13953,1.1.1.1	A1141,K00799,2.5.1.18	A1412,K00799,2.5.1.18	A1429,K00799,2.5.1.18
map00983	Drug metabolism - other enzymes	20	A2525,K00799,2.5.1.18	A2988,K00799,2.5.1.18	A3769,K00799,2.5.1.18	A3770,K00799,2.5.1.18	A3952,K13800,2.7.4.14	A4154,K00940,2.7.4.6	A5168,K01489,3.5.4.5	A5330,K00088,1.1.1.205	A5783,K10808,1.17.4.1	A6268,K00876,2.7.1.48	A7218,K00757,2.4.2.3	A7795,K00799,2.5.1.18	A7796,K00799,2.5.1.18	A7798,K00799,2.5.1.18	A7799,K00799,2.5.1.18	A8077,K00799,2.5.1.18	A1141,K00799,2.5.1.18	A1412,K00799,2.5.1.18	A1429,K00799,2.5.1.18	A1493,K10807,1.17.4.1
map01040	Biosynthesis of unsaturated fatty acids	8	A2005,K00059,1.1.1.100	A2747,K10246,2.3.1.199	A3283,K00059,1.1.1.100	A3691,K00507,1.14.19.1	A5197,K07513,2.3.1.16	A6475,K10258,1.3.1.93	A6830,K10703,4.2.1.134	A1295,K00232,1.3.3.6
map01100	Metabolic pathways	657	A1952,K00275,1.4.3.5	A1958,K00793,2.5.1.9	A1970,K00737,2.4.1.144	A1977,K00281,1.4.4.2	A1983,K01885,6.1.1.17	A1988,K01480,3.5.3.11	A2002,K19668,3.2.1.91	A2005,K00059,1.1.1.100	A2009,K03846,2.4.1.259 2.4.1.261	A2037,K00290,1.5.1.7	A2065,K00972,2.7.7.23 2.7.7.83	A2083,K00826,2.6.1.42	A2094,K03006,2.7.7.6	A2105,K00318,1.5.-.-	A2139,K01493,3.5.4.12	A2153,K00993,2.7.8.1	A2162,K00589,2.1.1.107	A2183,K00318,1.5.-.-	A2218,K07232,4.3.2.7	A2220,K01613,4.1.1.65	A2263,K01113,3.1.3.1	A2290,K01254,3.3.2.6	A2291,K01254,3.3.2.6	A2306,K08764,2.3.1.176	A2314,K01749,2.5.1.61	A2333,K01736,4.2.3.5	A2334,K03842,2.4.1.142	A2354,K02321,--	A2361,K00226,1.3.98.1	A2366,K01620,4.1.2.48	A2373,K02137,--	A2374,K00128,1.2.1.3	A2380,K00411,1.10.2.2	A2387,K21797,3.1.3.-	A2402,K02148,--	A2409,K01011,2.8.1.1 2.8.1.2	A2427,K02151,--	A2447,K01900,6.2.1.4 6.2.1.5	A2449,K03936,7.1.1.2 1.6.99.3	A2462,K01012,2.8.1.6	A2467,K01183,3.2.1.14	A2472,K00866,2.7.1.32	A2497,K01187,3.2.1.20	A2503,K09831,1.14.19.41	A2511,K00641,2.3.1.31 2.3.1.46	A2520,K00872,2.7.1.39	A2529,K02266,--
map01110	Biosynthesis of secondary metabolites	261	A1958,K00793,2.5.1.9	A1965,K05355,2.5.1.82 2.5.1.83	A1977,K00281,1.4.4.2	A1983,K01885,6.1.1.17	A2037,K00290,1.5.1.7	A2083,K00826,2.6.1.42	A2105,K00318,1.5.-.-	A2153,K00993,2.7.8.1	A2162,K00589,2.1.1.107	A2183,K00318,1.5.-.-	A2220,K01613,4.1.1.65	A2314,K01749,2.5.1.61	A2333,K01736,4.2.3.5	A2366,K01620,4.1.2.48	A2374,K00128,1.2.1.3	A2424,K03781,1.11.1.6	A2447,K01900,6.2.1.4 6.2.1.5	A2511,K00641,2.3.1.31 2.3.1.46	A2520,K00872,2.7.1.39	A2558,K18532,2.7.4.3	A2636,K01663,4.3.2.10	A2691,K01057,3.1.1.31	A2692,K00826,2.6.1.42	A2698,K05349,3.2.1.21	A2710,K00033,1.1.1.44 1.1.1.343	A2743,K00948,2.7.6.1	A2747,K10246,2.3.1.199	A2815,K01783,5.1.3.1	A2826,K02437,--	A2839,K01679,4.2.1.2	A2845,K00627,2.3.1.12	A2852,K09699,2.3.1.168	A2897,K00618,2.3.1.1	A2906,K00077,1.1.1.169	A2912,K01637,4.1.3.1	A2986,K11788,6.3.4.13 6.3.3.1	A3053,K14455,2.6.1.1	A3135,K01689,4.2.1.11	A3231,K05349,3.2.1.21	A3302,K00948,2.7.6.1	A3338,K00002,1.1.1.2	A3393,K01693,4.2.1.19	A3395,K00944,2.7.4.10	A3413,K13953,1.1.1.1	A3431,K00167,1.2.4.4	A3452,K01649,2.3.3.13	A3466,K01652,2.2.1.6
map01120	Microbial metabolism in diverse environments	169	A1952,K00275,1.4.3.5	A1983,K01885,6.1.1.17	A2162,K00589,2.1.1.107	A2314,K01749,2.5.1.61	A2366,K01620,4.1.2.48	A2374,K00128,1.2.1.3	A2409,K01011,2.8.1.1 2.8.1.2	A2447,K01900,6.2.1.4 6.2.1.5	A2520,K00872,2.7.1.39	A2624,K18337,1.1.1.378 1.1.1.377 1.1.1.173	A2637,K00058,1.1.1.95 1.1.1.399	A2691,K01057,3.1.1.31	A2709,K17450,4.2.1.-	A2710,K00033,1.1.1.44 1.1.1.343	A2718,K14338,1.14.14.1 1.6.2.4	A2743,K00948,2.7.6.1	A2778,K01426,3.5.1.4	A2779,K01426,3.5.1.4	A2815,K01783,5.1.3.1	A2839,K01679,4.2.1.2	A2845,K00627,2.3.1.12	A2888,K01426,3.5.1.4	A2912,K01637,4.1.3.1	A3053,K14455,2.6.1.1	A3135,K01689,4.2.1.11	A3302,K00948,2.7.6.1	A3338,K00002,1.1.1.2	A3413,K13953,1.1.1.1	A3442,K00297,1.5.1.20	A3463,K01557,3.7.1.5	A3581,K01580,4.1.1.15	A3683,K00480,1.14.13.1	A3686,K00480,1.14.13.1	A3699,K00480,1.14.13.1	A3738,K00049,1.1.1.79 1.1.1.81	A3740,K00262,1.4.1.4	A3759,K00600,2.1.2.1	A3783,K00851,2.7.1.12	A3803,K00928,2.7.2.4	A3805,K01648,2.3.3.8	A3809,K00002,1.1.1.2	A3813,K00002,1.1.1.2	A3881,K01810,5.3.1.9	A3929,K13953,1.1.1.1	A4004,K02304,1.3.1.76 4.99.1.4	A4063,K00161,1.2.4.1	A4090,K14454,2.6.1.1
map01130	Biosynthesis of antibiotics	189	A1977,K00281,1.4.4.2	A2005,K00059,1.1.1.100	A2037,K00290,1.5.1.7	A2065,K00972,2.7.7.23 2.7.7.83	A2083,K00826,2.6.1.42	A2105,K00318,1.5.-.-	A2183,K00318,1.5.-.-	A2333,K01736,4.2.3.5	A2366,K01620,4.1.2.48	A2374,K00128,1.2.1.3	A2424,K03781,1.11.1.6	A2447,K01900,6.2.1.4 6.2.1.5	A2503,K09831,1.14.19.41	A2511,K00641,2.3.1.31 2.3.1.46	A2517,K05906,1.8.3.5 1.8.3.6	A2558,K18532,2.7.4.3	A2626,K01836,5.4.2.3	A2637,K00058,1.1.1.95 1.1.1.399	A2691,K01057,3.1.1.31	A2692,K00826,2.6.1.42	A2709,K17450,4.2.1.-	A2710,K00033,1.1.1.44 1.1.1.343	A2743,K00948,2.7.6.1	A2815,K01783,5.1.3.1	A2826,K02437,--	A2839,K01679,4.2.1.2	A2845,K00627,2.3.1.12	A2852,K09699,2.3.1.168	A2897,K00618,2.3.1.1	A2986,K11788,6.3.4.13 6.3.3.1	A3053,K14455,2.6.1.1	A3135,K01689,4.2.1.11	A3283,K00059,1.1.1.100	A3302,K00948,2.7.6.1	A3313,K00931,2.7.2.11	A3338,K00002,1.1.1.2	A3395,K00944,2.7.4.10	A3413,K13953,1.1.1.1	A3431,K00167,1.2.4.4	A3466,K01652,2.2.1.6	A3467,K01476,3.5.3.1	A3675,K00021,1.1.1.34	A3681,K00143,1.2.1.95	A3759,K00600,2.1.2.1	A3783,K00851,2.7.1.12	A3803,K00928,2.7.2.4	A3805,K01648,2.3.3.8
map01200	Carbon metabolism	79	A1977,K00281,1.4.4.2	A2355,K00027,1.1.1.38	A2424,K03781,1.11.1.6	A2447,K01900,6.2.1.4 6.2.1.5	A2637,K00058,1.1.1.95 1.1.1.399	A2657,K00140,1.2.1.18 1.2.1.27	A2691,K01057,3.1.1.31	A2710,K00033,1.1.1.44 1.1.1.343	A2743,K00948,2.7.6.1	A2815,K01783,5.1.3.1	A2826,K02437,--	A2839,K01679,4.2.1.2	A2845,K00627,2.3.1.12	A2912,K01637,4.1.3.1	A3053,K14455,2.6.1.1	A3135,K01689,4.2.1.11	A3302,K00948,2.7.6.1	A3442,K00297,1.5.1.20	A3508,K05605,3.1.2.4	A3759,K00600,2.1.2.1	A3783,K00851,2.7.1.12	A3881,K01810,5.3.1.9	A4063,K00161,1.2.4.1	A4090,K14454,2.6.1.1	A4099,K00831,2.6.1.52	A4189,K01647,2.3.3.1	A4284,K03841,3.1.3.11	A4303,K00234,1.3.5.1	A4368,K00605,2.1.2.10	A4787,K00863,2.7.1.28 2.7.1.29 4.6.1.15	A4909,K00830,2.6.1.44 2.6.1.45 2.6.1.51	A4924,K01958,6.4.1.1	A5019,K15633,5.4.2.12	A5121,K00297,1.5.1.20	A5304,K00121,1.1.1.284 1.1.1.1	A5481,K00030,1.1.1.41	A5483,K00162,1.2.4.1	A5549,K00036,1.1.1.49 1.1.1.363	A5642,K00844,2.7.1.1	A5693,K00626,2.3.1.9	A5940,K00026,1.1.1.37	A6128,K00850,2.7.1.11	A6171,K00236,--	A6180,K01647,2.3.3.1	A6225,K01647,2.3.3.1	A6281,K00925,2.7.2.1	A6444,K01455,3.5.1.49
map01210	2-Oxocarboxylic acid metabolism	33	A2083,K00826,2.6.1.42	A2692,K00826,2.6.1.42	A2709,K17450,4.2.1.-	A2897,K00618,2.3.1.1	A3053,K14455,2.6.1.1	A3452,K01649,2.3.3.13	A3466,K01652,2.2.1.6	A3803,K00928,2.7.2.4	A3998,K00838,2.6.1.57 2.6.1.39 2.6.1.27 2.6.1.5	A4090,K14454,2.6.1.1	A4189,K01647,2.3.3.1	A4894,K00620,2.3.1.35 2.3.1.1	A5424,K00818,2.6.1.11	A5426,K05824,1.1.1.87	A5481,K00030,1.1.1.41	A5597,K01702,4.2.1.33	A5599,K01702,4.2.1.33	A5672,K00052,1.1.1.85	A5944,K00838,2.6.1.57 2.6.1.39 2.6.1.27 2.6.1.5	A5998,K00133,1.2.1.11	A6180,K01647,2.3.3.1	A6214,K01655,2.3.3.14	A6225,K01647,2.3.3.1	A6451,K01705,4.2.1.36	A6453,K00053,1.1.1.86	A6620,K01687,4.2.1.9	A6711,K00031,1.1.1.42	A6802,K01687,4.2.1.9	A7119,K01653,2.2.1.6	A7561,K01687,4.2.1.9	A0027,K00814,2.6.1.2	A1218,K01681,4.2.1.3	A1750,K12659,1.2.1.38 2.7.2.8
map01212	Fatty acid metabolism	16	A2005,K00059,1.1.1.100	A2747,K10246,2.3.1.199	A3283,K00059,1.1.1.100	A3691,K00507,1.14.19.1	A4058,K01897,6.2.1.3	A4732,K07512,1.3.1.38	A5045,K01897,6.2.1.3	A5154,K11262,6.4.1.2 6.3.4.14 2.1.3.15	A5197,K07513,2.3.1.16	A5693,K00626,2.3.1.9	A6475,K10258,1.3.1.93	A6830,K10703,4.2.1.134	A7102,K01074,3.1.2.22	A1282,K01897,6.2.1.3	A1295,K00232,1.3.3.6	A1909,K07511,4.2.1.17
map01220	Degradation of aromatic compounds	30	A3338,K00002,1.1.1.2	A3413,K13953,1.1.1.1	A3683,K00480,1.14.13.1	A3686,K00480,1.14.13.1	A3699,K00480,1.14.13.1	A3809,K00002,1.1.1.2	A3813,K00002,1.1.1.2	A3929,K13953,1.1.1.1	A4285,K00480,1.14.13.1	A4389,K00480,1.14.13.1	A4471,K00480,1.14.13.1	A4516,K00480,1.14.13.1	A5199,K00480,1.14.13.1	A5304,K00121,1.1.1.284 1.1.1.1	A6178,K00480,1.14.13.1	A6820,K00480,1.14.13.1	A6856,K00480,1.14.13.1	A6934,K01607,4.1.1.44	A7219,K00480,1.14.13.1	A7326,K13953,1.1.1.1	A8154,K06912,1.14.11.-	A8156,K06912,1.14.11.-	A0349,K00480,1.14.13.1	A0786,K13953,1.1.1.1	A0821,K13953,1.1.1.1	A0850,K00480,1.14.13.1	A0956,K07824,1.14.14.92	A1048,K07824,1.14.14.92	A1700,K01053,3.1.1.17	A1701,K01053,3.1.1.17
map01230	Biosynthesis of amino acids	93	A2037,K00290,1.5.1.7	A2083,K00826,2.6.1.42	A2333,K01736,4.2.3.5	A2366,K01620,4.1.2.48	A2520,K00872,2.7.1.39	A2636,K01663,4.3.2.10	A2637,K00058,1.1.1.95 1.1.1.399	A2692,K00826,2.6.1.42	A2709,K17450,4.2.1.-	A2743,K00948,2.7.6.1	A2815,K01783,5.1.3.1	A2897,K00618,2.3.1.1	A3053,K14455,2.6.1.1	A3135,K01689,4.2.1.11	A3302,K00948,2.7.6.1	A3313,K00931,2.7.2.11	A3393,K01693,4.2.1.19	A3452,K01649,2.3.3.13	A3466,K01652,2.2.1.6	A3467,K01476,3.5.3.1	A3681,K00143,1.2.1.95	A3759,K00600,2.1.2.1	A3803,K00928,2.7.2.4	A3974,K00789,2.5.1.6	A3976,K01694,4.2.1.20	A3983,K01758,4.4.1.1	A3984,K01758,4.4.1.1	A3998,K00838,2.6.1.57 2.6.1.39 2.6.1.27 2.6.1.5	A4070,K01953,6.3.5.4	A4087,K01755,4.3.2.1	A4090,K14454,2.6.1.1	A4099,K00831,2.6.1.52	A4107,K00286,1.5.1.2	A4108,K01915,6.3.1.2	A4189,K01647,2.3.3.1	A4536,K13501,4.1.3.27 4.1.1.48 5.3.1.24	A4814,K00147,1.2.1.41	A4824,K01940,6.3.4.5	A4894,K00620,2.3.1.35 2.3.1.1	A4924,K01958,6.4.1.1	A5019,K15633,5.4.2.12	A5032,K01697,4.2.1.22	A5424,K00818,2.6.1.11	A5426,K05824,1.1.1.87	A5479,K01915,6.3.1.2	A5481,K00030,1.1.1.41	A5484,K14152,3.6.1.31 3.5.4.19 1.1.1.23
map01501	beta-Lactam resistance	1	A5719,K01207,3.2.1.52
map01521	EGFR tyrosine kinase inhibitor resistance	16	A1967,K03099,--	A2437,K07827,--	A2569,K04371,2.7.11.24	A3600,K03083,2.7.11.26	A3682,K01110,3.1.3.16 3.1.3.48 3.1.3.67	A3869,K03259,--	A5130,K07203,2.7.11.1	A5952,K08052,--	A6471,K07827,--	A6713,K04365,2.7.11.1	A7277,K03099,--	A7394,K03099,--	A7396,K02677,2.7.11.13	A0908,K02991,--	A1547,K04371,2.7.11.24	A1609,K04371,2.7.11.24
map01522	Endocrine resistance	12	A1967,K03099,--	A2437,K07827,--	A2569,K04371,2.7.11.24	A3139,K04441,2.7.11.24	A5130,K07203,2.7.11.1	A6471,K07827,--	A6713,K04365,2.7.11.1	A7277,K03099,--	A7394,K03099,--	A0509,K04345,2.7.11.11	A1547,K04371,2.7.11.24	A1609,K04371,2.7.11.24
map01523	Antifolate resistance	7	A2611,K00287,1.5.1.3	A3442,K00297,1.5.1.20	A3759,K00600,2.1.2.1	A4992,K00602,2.1.2.3 3.5.4.10	A5121,K00297,1.5.1.20	A5739,K01930,6.3.2.17	A0286,K00560,2.1.1.45
map01524	Platinum drug resistance	25	A2322,K03164,5.99.1.3	A2525,K00799,2.5.1.18	A2569,K04371,2.7.11.24	A2988,K00799,2.5.1.18	A3661,K08735,--	A3714,K08734,--	A3769,K00799,2.5.1.18	A3770,K00799,2.5.1.18	A4195,K08736,--	A5140,K17686,3.6.3.54	A5165,K04728,2.7.11.1	A6469,K03509,2.7.7.7	A6671,K08738,--	A6692,K10849,--	A7121,K06276,2.7.11.1	A7795,K00799,2.5.1.18	A7796,K00799,2.5.1.18	A7798,K00799,2.5.1.18	A7799,K00799,2.5.1.18	A8077,K00799,2.5.1.18	A1141,K00799,2.5.1.18	A1412,K00799,2.5.1.18	A1429,K00799,2.5.1.18	A1547,K04371,2.7.11.24	A1609,K04371,2.7.11.24
map02010	ABC transporters	6	A2527,K15628,--	A3751,K15628,--	A7581,K05658,7.6.2.2	A7588,K05658,7.6.2.2	A0213,K05658,7.6.2.2	A1019,K05658,7.6.2.2
map02020	Two-component system	17	A2002,K19668,3.2.1.91	A2263,K01113,3.1.3.1	A2355,K00027,1.1.1.38	A2380,K00411,1.10.2.2	A2491,K11230,2.7.11.25	A3504,K19668,3.2.1.91	A3540,K15859,--	A3613,K01113,3.1.3.1	A4108,K01915,6.3.1.2	A5321,K11233,--	A5479,K01915,6.3.1.2	A5637,K02259,--	A5693,K00626,2.3.1.9	A6671,K08738,--	A7410,K11232,--	A7786,K19691,2.7.13.3	A1542,K19668,3.2.1.91
map02024	Quorum sensing	12	A3388,K03106,3.6.5.4	A3581,K01580,4.1.1.15	A4058,K01897,6.2.1.3	A5045,K01897,6.2.1.3	A5392,K01497,3.5.4.25	A6156,K01728,4.2.2.2	A6356,K01728,4.2.2.2	A7477,K01626,2.5.1.54	A7513,K01626,2.5.1.54	A8140,K01626,2.5.1.54	A1282,K01897,6.2.1.3	A1354,K03217,--
map02025	Biofilm formation - Pseudomonas aeruginosa	1	A6766,K01768,4.6.1.1
map02026	Biofilm formation - Escherichia coli	1	A1352,K00688,2.4.1.1
map03008	Ribosome biogenesis in eukaryotes	63	A2245,K14553,--	A2335,K14574,--	A2406,K14548,--	A2468,K03097,2.7.11.1	A2479,K14546,--	A2558,K18532,2.7.4.3	A2714,K12845,--	A2782,K14559,--	A2827,K07179,2.7.11.1	A2835,K11131,5.4.99.-	A2858,K14555,--	A2902,K14552,--	A2964,K14539,3.6.1.-	A3095,K14567,--	A3105,K14537,--	A3292,K11108,--	A3325,K07936,--	A3912,K14575,--	A4129,K14563,2.1.1.-	A4179,K14527,3.1.26.5	A4234,K14554,--	A4247,K14290,--	A4665,K14530,3.1.26.5	A5242,K14560,--	A5261,K14565,--	A5309,K12619,3.1.13.-	A5378,K14561,--	A5469,K14570,3.1.-.-	A5489,K03115,--	A5534,K11129,--	A5673,K11883,--	A5702,K03685,3.1.26.3	A5725,K14556,--	A5789,K14549,--	A5969,K14545,--	A6018,K14568,2.1.1.260	A6346,K03264,--	A6449,K14571,--	A6528,K03538,3.1.26.5	A6547,K03115,--	A6631,K12618,3.1.13.-	A6700,K14284,--	A6846,K14557,--	A7175,K06943,--	A7305,K07178,2.7.11.1	A7393,K14536,3.6.5.-	A7409,K14569,--
map03010	Ribosome	86	A2435,K02865,--	A2453,K02978,--	A2507,K02885,--	A2603,K02949,--	A2633,K02873,--	A2644,K02926,--	A2645,K02960,--	A2735,K02959,--	A2780,K02985,--	A2792,K02877,--	A2794,K02974,--	A2798,K02872,--	A2836,K02891,--	A2942,K02863,--	A3075,K02997,--	A3076,K02889,--	A3097,K02927,--	A3127,K02956,--	A3360,K02898,--	A3672,K02929,--	A3736,K02882,--	A4034,K02937,--	A4082,K02936,--	A4204,K02967,--	A4289,K02906,--	A4318,K02876,--	A4718,K02888,--	A4769,K02921,--	A4853,K02958,--	A4854,K02943,--	A4932,K02977,--	A4951,K02908,--	A4971,K02868,--	A4981,K02892,--	A5164,K02987,--	A5254,K02938,--	A5375,K02883,--	A5413,K02948,--	A5430,K02867,--	A5458,K02884,--	A5499,K02934,--	A5602,K02940,--	A5692,K02984,--	A5746,K02963,--	A5786,K02932,--	A5877,K02918,--	A5888,K02925,--
map03013	RNA transport	85	A2305,K03262,--	A2353,K14309,--	A2408,K00784,3.1.26.11	A2499,K12812,3.6.4.13	A2528,K00974,2.7.7.72 3.1.3.- 3.1.4.-	A2713,K14312,--	A2764,K13151,--	A2771,K03231,--	A2806,K03253,--	A2850,K03247,--	A3086,K14297,--	A3142,K12878,--	A3226,K12883,--	A3263,K12160,--	A3325,K07936,--	A3386,K13126,--	A3416,K14300,--	A3456,K14326,3.6.4.-	A3470,K03252,--	A3741,K14299,--	A3776,K03248,--	A3869,K03259,--	A3970,K03754,--	A4038,K03257,--	A4073,K03240,--	A4140,K03239,--	A4150,K13137,--	A4168,K10577,--	A4179,K14527,3.1.26.5	A4247,K14290,--	A4267,K03113,--	A4665,K14530,3.1.26.5	A4819,K00784,3.1.26.11	A4882,K14304,--	A5215,K14292,2.1.1.-	A5225,K03243,--	A5310,K03680,--	A5317,K12882,--	A5544,K13174,--	A5562,K14306,--	A5623,K12879,--	A5654,K14303,--	A5679,K12880,--	A5681,K03257,--	A5686,K14294,--	A5732,K03251,--	A5805,K13025,3.6.4.13
map03015	mRNA surveillance pathway	43	A2052,K14405,--	A2499,K12812,3.6.4.13	A2604,K06269,3.1.3.16	A2760,K03456,--	A3226,K12883,--	A3326,K15542,--	A3386,K13126,--	A3456,K14326,3.6.4.-	A3797,K14401,--	A4184,K00565,2.1.1.56	A4329,K03265,--	A4762,K15541,--	A4767,K04354,--	A4862,K06100,--	A5294,K03267,--	A5317,K12882,--	A5352,K14411,--	A5358,K15544,3.1.3.16	A5374,K14408,--	A5466,K14396,--	A5516,K14402,--	A5603,K14400,--	A5608,K06965,--	A5627,K14416,--	A5686,K14294,--	A5736,K14376,2.7.7.19	A5805,K13025,3.6.4.13	A5958,K14407,--	A5985,K14324,--	A6239,K14326,3.6.4.-	A6369,K04382,3.1.3.16	A6513,K14962,--	A6700,K14284,--	A6939,K14403,3.1.27.-	A7696,K14397,--	A7734,K12877,--	A0053,K14328,--	A0965,K13171,--	A1018,K12881,--	A1123,K06269,3.1.3.16	A1173,K14326,3.6.4.-	A1611,K13126,--	A1626,K12881,--
map03018	RNA degradation	42	A2297,K12625,--	A2742,K12613,3.6.1.62	A2773,K12620,--	A2927,K12592,--	A2932,K12599,3.6.4.-	A3135,K01689,4.2.1.11	A3386,K13126,--	A3422,K12587,--	A3435,K03514,2.7.7.19	A3583,K12604,--	A4298,K10643,2.3.2.27	A4301,K12571,3.1.13.4	A4830,K03679,--	A5065,K12617,--	A5292,K12608,--	A5309,K12619,3.1.13.-	A5661,K12580,--	A5966,K12590,--	A6024,K12602,--	A6128,K00850,2.7.1.11	A6135,K11600,--	A6229,K12609,--	A6631,K12618,3.1.13.-	A7236,K12605,--	A7339,K12591,3.1.13.-	A7507,K12581,--	A7878,K03678,--	A8204,K12600,--	A8215,K12621,--	A8251,K12603,3.1.13.4	A0262,K04077,--	A0473,K04043,--	A0629,K12598,3.6.4.13	A1000,K12627,--	A1118,K12614,3.6.4.13	A1221,K12585,3.1.13.-	A1250,K12626,--	A1253,K12572,--	A1256,K12626,--	A1333,K12621,--	A1611,K13126,--	A1625,K12606,--
map03020	RNA polymerase	17	A2094,K03006,2.7.7.6	A2556,K14721,--	A2731,K03016,--	A3006,K03014,--	A3021,K03010,2.7.7.6	A5060,K03026,--	A5100,K03012,--	A5192,K03015,--	A5220,K03018,2.7.7.6	A5801,K02999,2.7.7.6	A5844,K03002,2.7.7.6	A6512,K03013,--	A6881,K03004,--	A8188,K03005,--	A1033,K03008,--	A1154,K03027,--	A1324,K03021,2.7.7.6
map03022	Basal transcription factors	23	A1957,K03128,--	A2560,K06634,--	A2991,K03125,--	A3420,K03127,--	A3457,K10843,3.6.4.12	A3858,K03123,--	A4019,K10842,--	A4286,K10844,3.6.4.12	A4321,K03120,--	A4847,K02202,2.7.11.22 2.7.11.23	A5590,K03133,--	A5831,K03124,--	A5859,K03138,--	A6668,K03139,3.6.4.12	A6745,K03122,--	A6883,K03143,--	A6893,K03141,--	A8243,K03126,--	A8245,K03132,--	A8287,K03142,--	A1101,K03136,--	A1254,K03137,--	A1516,K03131,--
map03030	DNA replication	28	A2354,K02321,--	A2422,K02209,3.6.4.12	A2609,K10747,6.5.1.1 6.5.1.6 6.5.1.7	A3002,K10755,--	A3450,K02210,3.6.4.12	A3513,K07466,--	A3593,K02328,--	A3690,K10739,--	A3975,K10742,3.6.4.12	A4069,K02685,2.7.7.-	A4202,K10755,--	A4640,K03505,--	A4983,K02320,2.7.7.7	A5496,K10754,--	A5504,K02325,2.7.7.7	A6284,K10756,--	A6438,K10743,3.1.26.4	A6808,K04799,3.-.-.-	A6821,K10744,--	A6906,K10747,6.5.1.1 6.5.1.6 6.5.1.7	A7208,K04802,--	A7238,K03469,3.1.26.4	A0061,K02212,3.6.4.12	A0234,K02542,3.6.4.12	A0710,K02324,2.7.7.7	A0993,K02684,2.7.7.-	A1445,K04799,3.-.-.-	A1930,K02540,3.6.4.12
map03040	Spliceosome	85	A2019,K12852,--	A2130,K12866,--	A2297,K12625,--	A2377,K10599,2.3.2.27	A2388,K11092,--	A2401,K12816,--	A2450,K12861,--	A2499,K12812,3.6.4.13	A2522,K11097,--	A2598,K11096,--	A2714,K12845,--	A2828,K12839,--	A2938,K12847,--	A3142,K12878,--	A3226,K12883,--	A3265,K12862,--	A3363,K12872,--	A3417,K09564,5.2.1.8	A3437,K06063,--	A3506,K12893,--	A3533,K12733,5.2.1.8	A3543,K12823,3.6.4.13	A3587,K12815,3.6.4.13	A3660,K12843,--	A3718,K12859,--	A3749,K12826,--	A3968,K12871,--	A4025,K12867,--	A4080,K12858,3.6.4.13	A4098,K12860,--	A4145,K03283,--	A4203,K03283,--	A4236,K12825,--	A4296,K12840,--	A4311,K12846,--	A4317,K12849,--	A4719,K12821,--	A4790,K12662,--	A4921,K11086,--	A5035,K12828,--	A5317,K12882,--	A5360,K12844,--	A5465,K11098,--	A5567,K12811,3.6.4.13	A5591,K11099,--	A5623,K12879,--	A5679,K12880,--
map03050	Proteasome	36	A2356,K11599,--	A2460,K06699,--	A2475,K06699,--	A2571,K03032,--	A2958,K03035,--	A2990,K06698,--	A3110,K02729,3.4.25.1	A3601,K03036,--	A3608,K03061,--	A3612,K03037,--	A3862,K03066,--	A4015,K02731,3.4.25.1	A4109,K03063,--	A4127,K03038,--	A4160,K02737,3.4.25.1	A5148,K03064,--	A5221,K02730,3.4.25.1	A5355,K02726,3.4.25.1	A5558,K02738,3.4.25.1	A5559,K03031,--	A5560,K02727,3.4.25.1	A5636,K02725,3.4.25.1	A5747,K03030,--	A5885,K02734,3.4.25.1	A6040,K03029,--	A6319,K03028,--	A6387,K03062,--	A6571,K10881,--	A7258,K02732,3.4.25.1	A7554,K03065,--	A7638,K06691,--	A7681,K02739,3.4.25.1	A7802,K02736,3.4.25.1	A0685,K02735,3.4.25.1	A0983,K03033,--	A1366,K03039,--
map03060	Protein export	16	A1979,K07342,--	A2301,K03107,--	A3388,K03106,3.6.5.4	A3732,K03105,--	A4245,K12272,--	A5614,K09540,--	A5779,K09648,3.4.21.-	A0065,K13280,3.4.21.89	A0254,K10956,--	A0394,K03108,--	A0791,K09481,--	A0904,K12947,3.4.-.-	A0953,K12275,--	A1217,K09490,--	A1327,K03109,--	A1354,K03217,--
map03070	Bacterial secretion system	2	A3388,K03106,3.6.5.4	A1354,K03217,--
map03320	PPAR signaling pathway	11	A2306,K08764,2.3.1.176	A2587,K08770,--	A3691,K00507,1.14.19.1	A4058,K01897,6.2.1.3	A5045,K01897,6.2.1.3	A5097,K00864,2.7.1.30	A5197,K07513,2.3.1.16	A6196,K08762,--	A7121,K06276,2.7.11.1	A1282,K01897,6.2.1.3	A1295,K00232,1.3.3.6
map03410	Base excision repair	20	A2358,K10798,2.4.2.30	A2609,K10747,6.5.1.1 6.5.1.6 6.5.1.7	A3312,K10773,4.2.99.18	A3371,K03575,3.2.2.31	A3593,K02328,--	A3794,K20813,3.2.2.29	A4640,K03505,--	A5072,K10772,4.2.99.18	A5504,K02325,2.7.7.7	A6507,K03648,3.2.2.27	A6808,K04799,3.-.-.-	A6906,K10747,6.5.1.1 6.5.1.6 6.5.1.7	A7208,K04802,--	A7209,K10771,4.2.99.18	A7587,K02330,2.7.7.7 4.2.99.-	A0710,K02324,2.7.7.7	A1291,K03512,2.7.7.7 4.2.99.-	A1445,K04799,3.-.-.-	A1499,K10801,3.2.2.-	A1932,K01247,3.2.2.21
map03420	Nucleotide excision repair	29	A2221,K10609,--	A2560,K06634,--	A2609,K10747,6.5.1.1 6.5.1.6 6.5.1.7	A3002,K10755,--	A3457,K10843,3.6.4.12	A3513,K07466,--	A3593,K02328,--	A3690,K10739,--	A4019,K10842,--	A4126,K10848,3.1.-.-	A4202,K10755,--	A4286,K10844,3.6.4.12	A4640,K03505,--	A4847,K02202,2.7.11.22 2.7.11.23	A5496,K10754,--	A5504,K02325,2.7.7.7	A5956,K03868,2.3.2.32	A6233,K10846,--	A6284,K10756,--	A6692,K10849,--	A6883,K03143,--	A6893,K03141,--	A6906,K10747,6.5.1.1 6.5.1.6 6.5.1.7	A6984,K10839,--	A7208,K04802,--	A7403,K10610,--	A7614,K10838,--	A8287,K03142,--	A0710,K02324,2.7.7.7
map03430	Mismatch repair	17	A2609,K10747,6.5.1.1 6.5.1.6 6.5.1.7	A3002,K10755,--	A3513,K07466,--	A3593,K02328,--	A3661,K08735,--	A3690,K10739,--	A3714,K08734,--	A4195,K08736,--	A4202,K10755,--	A4640,K03505,--	A5496,K10754,--	A5916,K08739,--	A6284,K10756,--	A6906,K10747,6.5.1.1 6.5.1.6 6.5.1.7	A7208,K04802,--	A7935,K10858,--	A1880,K10746,3.1.-.-
map03440	Homologous recombination	16	A2063,K08775,--	A2643,K04482,--	A3513,K07466,--	A3593,K02328,--	A3594,K10958,--	A3690,K10739,--	A3734,K10875,3.6.4.-	A4640,K03505,--	A5165,K04728,2.7.11.1	A6571,K10881,--	A6992,K10877,3.6.4.-	A7235,K10873,--	A7591,K10901,3.6.4.12	A7637,K10866,3.6.-.-	A8250,K03165,5.99.1.2	A0015,K10865,--
map03450	Non-homologous end-joining	8	A2299,K10885,--	A5027,K10777,6.5.1.1	A6521,K10884,--	A6808,K04799,3.-.-.-	A7637,K10866,3.6.-.-	A0015,K10865,--	A1291,K03512,2.7.7.7 4.2.99.-	A1445,K04799,3.-.-.-
map03460	Fanconi anemia pathway	18	A2063,K08775,--	A2185,K11137,--	A2643,K04482,--	A3453,K15363,3.1.21.- 3.1.4.1	A3513,K07466,--	A3690,K10739,--	A3714,K08734,--	A4126,K10848,3.1.-.-	A5983,K03515,2.7.7.-	A6232,K10990,--	A6469,K03509,2.7.7.7	A6692,K10849,--	A7040,K03511,2.7.7.7	A7591,K10901,3.6.4.12	A7898,K15361,--	A7935,K10858,--	A8250,K03165,5.99.1.2	A8293,K03511,2.7.7.7
map04010	MAPK signaling pathway	25	A1967,K03099,--	A2011,K04392,--	A2437,K07827,--	A2569,K04371,2.7.11.24	A3139,K04441,2.7.11.24	A3322,K04393,--	A3895,K04348,3.1.3.16	A4145,K03283,--	A4203,K03283,--	A5167,K04409,2.7.11.1	A5383,K06268,--	A5952,K08052,--	A6148,K04353,--	A6341,K04459,3.1.3.16 3.1.3.48	A6471,K07827,--	A6713,K04365,2.7.11.1	A6840,K04460,3.1.3.16	A7277,K03099,--	A7394,K03099,--	A7396,K02677,2.7.11.13	A8310,K16342,3.1.1.4	A0509,K04345,2.7.11.11	A1547,K04371,2.7.11.24	A1609,K04371,2.7.11.24	A1742,K04348,3.1.3.16
map04011	MAPK signaling pathway - yeast	54	A2180,K11246,--	A2274,K19860,--	A2298,K19806,3.1.3.48	A2424,K03781,1.11.1.6	A2491,K11230,2.7.11.25	A2569,K04371,2.7.11.24	A2676,K11240,3.1.3.48	A3139,K04441,2.7.11.24	A3322,K04393,--	A3462,K00888,2.7.1.67	A3605,K11238,--	A3687,K02220,--	A3790,K02218,2.7.11.1	A3804,K19860,--	A4169,K00706,2.4.1.34	A4183,K10591,2.3.2.26	A4290,K02555,3.1.3.48	A4818,K15174,--	A4839,K19841,--	A5131,K19842,--	A5167,K04409,2.7.11.1	A5321,K11233,--	A5643,K09051,--	A5653,K19838,--	A5665,K11237,--	A5953,K06630,--	A5974,K06630,--	A6151,K02516,2.1.1.320	A6339,K19845,--	A6383,K10591,2.3.2.26	A6393,K19860,--	A6433,K19842,--	A6601,K19844,--	A6835,K19839,--	A6913,K08294,2.7.12.2	A6949,K11236,--	A7074,K03114,2.7.11.1	A7086,K11227,2.7.12.2	A7121,K06276,2.7.11.1	A7210,K04513,--	A7396,K02677,2.7.11.13	A7410,K11232,--	A7526,K12412,--	A7617,K11226,2.7.12.2	A0232,K00706,2.4.1.34	A1057,K00889,2.7.1.68	A1349,K11215,--
map04012	ErbB signaling pathway	14	A1967,K03099,--	A2437,K07827,--	A2569,K04371,2.7.11.24	A3600,K03083,2.7.11.26	A5130,K07203,2.7.11.1	A5167,K04409,2.7.11.1	A6471,K07827,--	A6590,K06619,2.7.10.2	A6713,K04365,2.7.11.1	A7277,K03099,--	A7394,K03099,--	A7396,K02677,2.7.11.13	A1547,K04371,2.7.11.24	A1609,K04371,2.7.11.24
map04013	MAPK signaling pathway - fly	20	A1967,K03099,--	A1984,K04508,--	A2011,K04392,--	A2437,K07827,--	A2569,K04371,2.7.11.24	A3139,K04441,2.7.11.24	A3591,K17608,--	A4247,K14290,--	A6369,K04382,3.1.3.16	A6471,K07827,--	A6713,K04365,2.7.11.1	A7277,K03099,--	A7394,K03099,--	A8151,K04564,1.15.1.1	A0256,K04564,1.15.1.1	A0838,K05759,--	A1038,K06689,2.3.2.23	A1522,K20223,--	A1547,K04371,2.7.11.24	A1609,K04371,2.7.11.24
map04014	Ras signaling pathway	27	A1967,K03099,--	A1968,K07889,--	A2011,K04392,--	A2437,K07827,--	A2555,K07889,--	A2569,K04371,2.7.11.24	A3322,K04393,--	A3757,K17637,--	A4918,K08773,--	A4939,K10632,2.3.2.27	A5167,K04409,2.7.11.1	A5952,K08052,--	A6148,K04353,--	A6471,K07827,--	A6590,K06619,2.7.10.2	A6986,K07941,--	A7210,K04513,--	A7277,K03099,--	A7394,K03099,--	A7396,K02677,2.7.11.13	A7484,K01115,3.1.4.4	A7808,K01115,3.1.4.4	A7814,K07889,--	A8310,K16342,3.1.1.4	A0509,K04345,2.7.11.11	A1547,K04371,2.7.11.24	A1609,K04371,2.7.11.24
map04015	Rap1 signaling pathway	19	A2011,K04392,--	A2437,K07827,--	A2569,K04371,2.7.11.24	A3139,K04441,2.7.11.24	A3322,K04393,--	A3717,K04630,--	A6051,K05692,--	A6066,K05692,--	A6069,K05692,--	A6148,K04353,--	A6471,K07827,--	A6713,K04365,2.7.11.1	A7198,K04630,--	A7210,K04513,--	A7396,K02677,2.7.11.13	A0350,K04630,--	A0838,K05759,--	A1547,K04371,2.7.11.24	A1609,K04371,2.7.11.24
map04016	MAPK signaling pathway - plant	4	A2424,K03781,1.11.1.6	A4154,K00940,2.7.4.6	A5140,K17686,3.6.3.54	A1735,K03781,1.11.1.6
map04020	Calcium signaling pathway	11	A2648,K05863,--	A3402,K04718,2.7.1.91	A3895,K04348,3.1.3.16	A4210,K05853,3.6.3.8	A5383,K06268,--	A7280,K15040,--	A7396,K02677,2.7.11.13	A7806,K05857,3.1.4.11	A0148,K05857,3.1.4.11	A0509,K04345,2.7.11.11	A1742,K04348,3.1.3.16
map04022	cGMP-PKG signaling pathway	15	A2569,K04371,2.7.11.24	A2604,K06269,3.1.3.16	A2648,K05863,--	A3717,K04630,--	A3895,K04348,3.1.3.16	A4210,K05853,3.6.3.8	A5383,K06268,--	A7198,K04630,--	A7210,K04513,--	A7280,K15040,--	A0350,K04630,--	A1123,K06269,3.1.3.16	A1547,K04371,2.7.11.24	A1609,K04371,2.7.11.24	A1742,K04348,3.1.3.16
map04024	cAMP signaling pathway	17	A2011,K04392,--	A2569,K04371,2.7.11.24	A2604,K06269,3.1.3.16	A3717,K04630,--	A5167,K04409,2.7.11.1	A6148,K04353,--	A6713,K04365,2.7.11.1	A7198,K04630,--	A7210,K04513,--	A7484,K01115,3.1.4.4	A7808,K01115,3.1.4.4	A0350,K04630,--	A0509,K04345,2.7.11.11	A1123,K06269,3.1.3.16	A1295,K00232,1.3.3.6	A1547,K04371,2.7.11.24	A1609,K04371,2.7.11.24
map04062	Chemokine signaling pathway	20	A1967,K03099,--	A2011,K04392,--	A2437,K07827,--	A2569,K04371,2.7.11.24	A3322,K04393,--	A3600,K03083,2.7.11.26	A3717,K04630,--	A5167,K04409,2.7.11.1	A6148,K04353,--	A6471,K07827,--	A6713,K04365,2.7.11.1	A7198,K04630,--	A7210,K04513,--	A7277,K03099,--	A7394,K03099,--	A0350,K04630,--	A0509,K04345,2.7.11.11	A0711,K05747,--	A1547,K04371,2.7.11.24	A1609,K04371,2.7.11.24
map04064	NF-kappa B signaling pathway	5	A2468,K03097,2.7.11.1	A4168,K10577,--	A5165,K04728,2.7.11.1	A5489,K03115,--	A6547,K03115,--
map04066	HIF-1 signaling pathway	15	A2569,K04371,2.7.11.24	A3135,K01689,4.2.1.11	A3869,K03259,--	A4063,K00161,1.2.4.1	A5130,K07203,2.7.11.1	A5483,K00162,1.2.4.1	A5642,K00844,2.7.1.1	A5956,K03868,2.3.2.32	A7396,K02677,2.7.11.13	A7745,K21421,1.-.-.-	A8096,K00134,1.2.1.12	A0269,K00844,2.7.1.1	A0908,K02991,--	A1547,K04371,2.7.11.24	A1609,K04371,2.7.11.24
map04068	FoxO signaling pathway	24	A1967,K03099,--	A2171,K11838,3.4.19.12	A2424,K03781,1.11.1.6	A2437,K07827,--	A2569,K04371,2.7.11.24	A3139,K04441,2.7.11.24	A3429,K11838,3.4.19.12	A3682,K01110,3.1.3.16 3.1.3.48 3.1.3.67	A5165,K04728,2.7.11.1	A6471,K07827,--	A6713,K04365,2.7.11.1	A7121,K06276,2.7.11.1	A7274,K13303,2.7.11.1	A7277,K03099,--	A7394,K03099,--	A8151,K04564,1.15.1.1	A8224,K11434,2.1.1.319	A0256,K04564,1.15.1.1	A0625,K13303,2.7.11.1	A1440,K08960,2.7.11.1	A1547,K04371,2.7.11.24	A1609,K04371,2.7.11.24	A1693,K11838,3.4.19.12	A1735,K03781,1.11.1.6
map04070	Phosphatidylinositol signaling system	18	A2387,K21797,3.1.3.-	A2936,K00921,2.7.1.150	A3109,K01092,3.1.3.25	A3279,K00915,2.7.1.140 2.7.1.151	A3462,K00888,2.7.1.67	A3682,K01110,3.1.3.16 3.1.3.48 3.1.3.67	A3973,K18083,3.1.3.64 3.1.3.95	A4266,K19801,2.7.1.67	A5414,K07756,2.7.4.21	A5808,K20279,3.1.3.36	A5988,K01099,3.1.3.36	A6187,K00914,2.7.1.137	A7140,K13711,2.7.1.67	A7396,K02677,2.7.11.13	A7806,K05857,3.1.4.11	A8284,K00981,2.7.7.41	A0148,K05857,3.1.4.11	A1057,K00889,2.7.1.68
map04071	Sphingolipid signaling pathway	31	A2011,K04392,--	A2437,K07827,--	A2569,K04371,2.7.11.24	A2760,K03456,--	A2857,K12351,3.1.4.12	A3139,K04441,2.7.11.24	A3401,K01379,3.4.23.5	A3402,K04718,2.7.1.91	A3682,K01110,3.1.3.16 3.1.3.48 3.1.3.67	A3717,K04630,--	A3820,K04712,1.14.19.17 1.14.18.5	A4767,K04354,--	A5924,K01379,3.4.23.5	A5925,K01379,3.4.23.5	A5934,K01379,3.4.23.5	A6369,K04382,3.1.3.16	A6471,K07827,--	A6782,K01634,4.1.2.27	A7121,K06276,2.7.11.1	A7198,K04630,--	A7210,K04513,--	A7396,K02677,2.7.11.13	A7484,K01115,3.1.4.4	A7808,K01115,3.1.4.4	A0019,K00654,2.3.1.50	A0117,K00654,2.3.1.50	A0350,K04630,--	A0384,K12349,3.5.1.23	A0984,K12350,3.1.4.12	A1547,K04371,2.7.11.24	A1609,K04371,2.7.11.24
map04072	Phospholipase D signaling pathway	20	A1967,K03099,--	A2437,K07827,--	A2569,K04371,2.7.11.24	A3402,K04718,2.7.1.91	A5130,K07203,2.7.11.1	A5515,K07937,--	A5528,K07208,--	A5706,K13509,2.3.1.51	A6471,K07827,--	A6986,K07941,--	A7210,K04513,--	A7277,K03099,--	A7394,K03099,--	A7396,K02677,2.7.11.13	A7484,K01115,3.1.4.4	A7808,K01115,3.1.4.4	A8310,K16342,3.1.1.4	A1057,K00889,2.7.1.68	A1547,K04371,2.7.11.24	A1609,K04371,2.7.11.24
map04080	Neuroactive ligand-receptor interaction	1	A5495,K05770,--
map04110	Cell cycle	46	A2422,K02209,3.6.4.12	A2455,K06067,3.5.1.98	A2560,K06634,--	A3398,K06628,--	A3450,K02210,3.6.4.12	A3600,K03083,2.7.11.26	A4114,K03094,--	A4224,K03350,--	A4243,K03352,--	A4847,K02202,2.7.11.22 2.7.11.23	A5113,K02604,--	A5165,K04728,2.7.11.1	A5253,K06639,3.1.3.16 3.1.3.48	A5611,K02606,--	A5651,K06669,--	A5953,K06630,--	A5956,K03868,2.3.2.32	A5970,K02214,2.7.11.1	A5974,K06630,--	A6021,K06067,3.5.1.98	A6088,K03353,--	A6096,K03353,--	A6416,K02178,2.7.11.1	A6590,K06619,2.7.10.2	A6610,K02603,--	A6769,K03355,--	A6925,K06670,--	A7208,K04802,--	A7478,K08866,2.7.12.1	A7619,K03349,--	A8136,K03348,--	A0061,K02212,3.6.4.12	A0080,K02605,--	A0234,K02542,3.6.4.12	A0251,K13728,--	A0275,K03363,--	A0283,K06671,--	A0483,K02180,--	A0938,K06636,--	A1056,K02365,3.4.22.49	A1474,K03347,--	A1610,K02178,2.7.11.1	A1746,K02216,2.7.11.1	A1753,K02607,--	A1896,K02213,--	A1930,K02540,3.6.4.12
map04111	Cell cycle - yeast	69	A2141,K06675,--	A2422,K02209,3.6.4.12	A2760,K03456,--	A3398,K06628,--	A3450,K02210,3.6.4.12	A3510,K02219,--	A3532,K03361,--	A3599,K10259,--	A3610,K18669,2.7.12.1	A3687,K02220,--	A4114,K03094,--	A4175,K02830,3.1.11.2	A4224,K03350,--	A4243,K03352,--	A4290,K02555,3.1.3.48	A4593,K03361,--	A4767,K04354,--	A4941,K06676,--	A5113,K02604,--	A5253,K06639,3.1.3.16 3.1.3.48	A5293,K06685,--	A5536,K09175,--	A5611,K02606,--	A5626,K06653,--	A5651,K06669,--	A5671,K11272,--	A5939,K03360,--	A5956,K03868,2.3.2.32	A5970,K02214,2.7.11.1	A6088,K03353,--	A6096,K03353,--	A6151,K02516,2.1.1.320	A6369,K04382,3.1.3.16	A6416,K02178,2.7.11.1	A6610,K02603,--	A6769,K03355,--	A6925,K06670,--	A7074,K03114,2.7.11.1	A7240,K02179,--	A7430,K06672,--	A7478,K08866,2.7.12.1	A7526,K12412,--	A7619,K03349,--	A7881,K06674,--	A8136,K03348,--	A0061,K02212,3.6.4.12	A0080,K02605,--
map04112	Cell cycle - Caulobacter	3	A2310,K01358,3.4.21.92	A5579,K03544,--	A1255,K01338,3.4.21.53
map04113	Meiosis - yeast	45	A2155,K12761,2.7.11.1	A2422,K02209,3.6.4.12	A2604,K06269,3.1.3.16	A2744,K12765,2.7.11.1	A2760,K03456,--	A3031,K10872,--	A3398,K06628,--	A3450,K02210,3.6.4.12	A4175,K02830,3.1.11.2	A4224,K03350,--	A4243,K03352,--	A5113,K02604,--	A5253,K06639,3.1.3.16 3.1.3.48	A5611,K02606,--	A5651,K06669,--	A5745,K12767,2.7.11.1	A5970,K02214,2.7.11.1	A6088,K03353,--	A6096,K03353,--	A6369,K04382,3.1.3.16	A6416,K02178,2.7.11.1	A6610,K02603,--	A6766,K01768,4.6.1.1	A6769,K03355,--	A7074,K03114,2.7.11.1	A7619,K03349,--	A8136,K03348,--	A0061,K02212,3.6.4.12	A0080,K02605,--	A0234,K02542,3.6.4.12	A0275,K03363,--	A0283,K06671,--	A0509,K04345,2.7.11.11	A0938,K06636,--	A1056,K02365,3.4.22.49	A1123,K06269,3.1.3.16	A1432,K04563,2.7.11.22	A1610,K02178,2.7.11.1	A1746,K02216,2.7.11.1	A1753,K02607,--	A1759,K06662,--	A1871,K02309,--	A1896,K02213,--	A1930,K02540,3.6.4.12	A3200,K06679,--
map04114	Oocyte meiosis	33	A2569,K04371,2.7.11.24	A2604,K06269,3.1.3.16	A2760,K03456,--	A3549,K03362,--	A3895,K04348,3.1.3.16	A4114,K03094,--	A4224,K03350,--	A4243,K03352,--	A5383,K06268,--	A5651,K06669,--	A5953,K06630,--	A5956,K03868,2.3.2.32	A5974,K06630,--	A6088,K03353,--	A6096,K03353,--	A6369,K04382,3.1.3.16	A6416,K02178,2.7.11.1	A6769,K03355,--	A7619,K03349,--	A8136,K03348,--	A0251,K13728,--	A0275,K03363,--	A0289,K03362,--	A0509,K04345,2.7.11.11	A0938,K06636,--	A1056,K02365,3.4.22.49	A1123,K06269,3.1.3.16	A1474,K03347,--	A1547,K04371,2.7.11.24	A1609,K04371,2.7.11.24	A1610,K02178,2.7.11.1	A1742,K04348,3.1.3.16	A3200,K06679,--
map04115	p53 signaling pathway	6	A2901,K22745,--	A3682,K01110,3.1.3.16 3.1.3.48 3.1.3.67	A5165,K04728,2.7.11.1	A5783,K10808,1.17.4.1	A6671,K08738,--	A1746,K02216,2.7.11.1
map04120	Ubiquitin mediated proteolysis	45	A2221,K10609,--	A2329,K10688,2.3.2.25	A2377,K10599,2.3.2.27	A2537,K10579,--	A2649,K04706,--	A2854,K10598,5.2.1.8	A2893,K10581,2.3.2.24	A3270,K10686,6.2.1.45	A3532,K03361,--	A3549,K03362,--	A3599,K10259,--	A4114,K03094,--	A4168,K10577,--	A4183,K10591,2.3.2.26	A4224,K03350,--	A4243,K03352,--	A4593,K03361,--	A5047,K04554,2.3.2.23	A5150,K10590,2.3.2.26	A5268,K10573,2.3.2.23	A5543,K10576,2.3.2.23	A5581,K03178,6.2.1.45	A5939,K03360,--	A5956,K03868,2.3.2.32	A6088,K03353,--	A6096,K03353,--	A6383,K10591,2.3.2.26	A6404,K03869,--	A6769,K03355,--	A6990,K10601,2.3.2.27	A7033,K10592,2.3.2.26	A7256,K04649,2.3.2.23	A7329,K10597,2.3.2.27	A7403,K10610,--	A7442,K10684,6.2.1.45	A7522,K10589,2.3.2.26	A7619,K03349,--	A8103,K10583,2.3.2.23	A8136,K03348,--	A0275,K03363,--	A0289,K03362,--	A1038,K06689,2.3.2.23	A1351,K10575,2.3.2.23	A1474,K03347,--	A1771,K10685,6.2.1.45
map04122	Sulfur relay system	4	A2409,K01011,2.8.1.1 2.8.1.2	A3505,K04487,2.8.1.7	A4820,K14168,2.7.7.-	A6140,K11996,2.7.7.80 2.8.1.11
map04130	SNARE interactions in vesicular transport	15	A2679,K08502,--	A2752,K08493,--	A2982,K08490,--	A3062,K08495,--	A3234,K08504,--	A4088,K08486,--	A5277,K08517,--	A5764,K08492,--	A7001,K08496,--	A7036,K08489,--	A7624,K08486,--	A0618,K08501,--	A0687,K08513,--	A0723,K08516,--	A0790,K08515,--
map04136	Autophagy - other	15	A2694,K17890,--	A2863,K08342,3.4.22.-	A3443,K17606,--	A3802,K17908,--	A4003,K17907,--	A4048,K17906,--	A5130,K07203,2.7.11.1	A5487,K07204,--	A6187,K00914,2.7.1.137	A6369,K04382,3.1.3.16	A6786,K08339,--	A6862,K08343,--	A7057,K08333,2.7.11.1	A0114,K08269,2.7.11.1	A0260,K08337,--
map04137	Mitophagy - animal	14	A2437,K07827,--	A2468,K03097,2.7.11.1	A2533,K17987,--	A2693,K07897,--	A4003,K17907,--	A4650,K11839,3.4.19.12	A5020,K17969,--	A5489,K03115,--	A5856,K17771,--	A6471,K07827,--	A6547,K03115,--	A6786,K08339,--	A7304,K06030,3.6.5.-	A7500,K07870,3.6.5.-
map04138	Autophagy - yeast	54	A2155,K12761,2.7.11.1	A2437,K07827,--	A2627,K15296,--	A2667,K20181,--	A2679,K08502,--	A2693,K07897,--	A2694,K17890,--	A2752,K08493,--	A2863,K08342,3.4.22.-	A3279,K00915,2.7.1.140 2.7.1.151	A3443,K17606,--	A3555,K20179,--	A3802,K17908,--	A3973,K18083,3.1.3.64 3.1.3.95	A4003,K17907,--	A4048,K17906,--	A4539,K01381,3.4.23.25	A4703,K17260,--	A5130,K07203,2.7.11.1	A5414,K07756,2.7.4.21	A5487,K07204,--	A5745,K12767,2.7.11.1	A5750,K19800,2.7.11.1	A5821,K06027,3.6.4.6	A5874,K01381,3.4.23.25	A5964,K01381,3.4.23.25	A6025,K20184,--	A6187,K00914,2.7.1.137	A6261,K20183,--	A6343,K14209,--	A6369,K04382,3.1.3.16	A6471,K07827,--	A6560,K08329,--	A6562,K18584,--	A6594,K21157,2.7.11.1	A6786,K08339,--	A6862,K08343,--	A7051,K20178,--	A7057,K08333,2.7.11.1	A7501,K16196,2.7.11.1	A7788,K01381,3.4.23.25	A7983,K06902,--	A8274,K21141,--	A0019,K00654,2.3.1.50	A0114,K08269,2.7.11.1	A0117,K00654,2.3.1.50	A0260,K08337,--
map04139	Mitophagy - yeast	26	A2082,K11644,--	A2468,K03097,2.7.11.1	A2573,K19708,3.1.3.16 3.1.3.43	A2732,K17764,--	A3139,K04441,2.7.11.24	A3519,K17765,--	A3866,K11644,--	A4042,K11841,3.4.19.12	A4155,K17800,--	A4173,K08955,3.4.24.-	A4307,K17065,3.6.5.5	A4319,K02332,2.7.7.7	A4602,K17065,3.6.5.5	A5020,K17969,--	A5130,K07203,2.7.11.1	A5321,K11233,--	A5489,K03115,--	A5593,K17774,--	A5815,K17775,--	A6547,K03115,--	A6913,K08294,2.7.12.2	A7086,K11227,2.7.12.2	A7396,K02677,2.7.11.13	A8201,K17800,--	A0114,K08269,2.7.11.1	A1057,K00889,2.7.1.68
map04140	Autophagy - animal	35	A2416,K21249,--	A2437,K07827,--	A2569,K04371,2.7.11.24	A2693,K07897,--	A2694,K17890,--	A2863,K08342,3.4.22.-	A3401,K01379,3.4.23.5	A3443,K17606,--	A3471,K16185,--	A3682,K01110,3.1.3.16 3.1.3.48 3.1.3.67	A3802,K17908,--	A4003,K17907,--	A4048,K17906,--	A5130,K07203,2.7.11.1	A5487,K07204,--	A5528,K07208,--	A5924,K01379,3.4.23.5	A5925,K01379,3.4.23.5	A5934,K01379,3.4.23.5	A6187,K00914,2.7.1.137	A6369,K04382,3.1.3.16	A6394,K16186,--	A6471,K07827,--	A6786,K08339,--	A6862,K08343,--	A7057,K08333,2.7.11.1	A7121,K06276,2.7.11.1	A7501,K16196,2.7.11.1	A0114,K08269,2.7.11.1	A0260,K08337,--	A0291,K08852,2.7.11.1 3.1.26.-	A0509,K04345,2.7.11.11	A1547,K04371,2.7.11.24	A1587,K03237,--	A1609,K04371,2.7.11.24
map04141	Protein processing in endoplasmic reticulum	73	A1979,K07342,--	A2020,K08054,--	A2085,K14007,--	A2159,K13993,--	A2168,K13993,--	A2369,K14015,--	A3158,K01230,3.2.1.113	A3345,K12670,--	A3361,K14016,--	A3492,K14018,--	A3596,K01228,3.2.1.106	A3767,K13719,3.1.2.-	A3795,K14005,--	A3941,K04523,--	A3954,K09503,--	A4002,K09562,--	A4077,K10088,--	A4102,K04079,--	A4114,K03094,--	A4145,K03283,--	A4203,K03283,--	A4256,K07953,3.6.5.-	A4265,K12669,--	A4673,K09584,5.3.4.1	A4675,K09584,5.3.4.1	A4685,K07151,2.4.99.18	A4765,K09518,--	A4825,K10661,2.3.2.27	A4968,K13525,--	A5047,K04554,2.3.2.23	A5098,K01230,3.2.1.113	A5296,K09523,--	A5325,K08288,--	A5589,K14003,--	A5614,K09540,--	A5648,K12668,--	A5690,K10084,--	A5792,K09580,5.3.4.1	A5881,K12666,--	A5956,K03868,2.3.2.32	A6064,K13996,5.3.4.1	A6406,K14002,--	A6437,K09584,5.3.4.1	A6510,K09503,--	A6984,K10839,--	A6990,K10601,2.3.2.27	A7261,K13993,--
map04142	Lysosome	37	A2074,K12396,--	A2429,K12399,--	A2706,K01192,3.2.1.25	A2873,K01382,3.4.23.34	A2877,K01382,3.4.23.34	A3342,K02154,--	A3401,K01379,3.4.23.5	A3575,K02144,--	A4330,K01279,3.4.14.9	A4538,K01279,3.4.14.9	A4832,K01279,3.4.14.9	A4913,K04646,--	A5029,K12391,--	A5390,K12394,--	A5530,K01192,3.2.1.25	A5649,K12398,--	A5767,K12385,--	A5924,K01379,3.4.23.5	A5925,K01379,3.4.23.5	A5934,K01379,3.4.23.5	A6174,K12397,--	A6773,K01192,3.2.1.25	A6868,K03661,--	A7102,K01074,3.1.2.22	A7229,K12373,3.2.1.52	A7310,K02155,--	A7479,K02146,--	A7572,K02155,--	A7579,K12373,3.2.1.52	A0105,K12389,--	A0316,K12393,--	A0478,K01052,3.1.1.13	A0984,K12350,3.1.4.12	A1104,K12373,3.2.1.52	A1491,K01382,3.4.23.34	A1751,K12404,--	A3190,K01279,3.4.14.9
map04144	Endocytosis	61	A1955,K19476,--	A1968,K07889,--	A2127,K12182,--	A2212,K18468,--	A2289,K12486,--	A2336,K12562,--	A2347,K07901,--	A2510,K12196,--	A2555,K07889,--	A2693,K07897,--	A2701,K12199,--	A2855,K12195,--	A3020,K17919,--	A3321,K07904,--	A3322,K04393,--	A3335,K19366,--	A3478,K05757,--	A3588,K12472,--	A3731,K18467,--	A3959,K12191,--	A3989,K15053,--	A4014,K18443,--	A4145,K03283,--	A4178,K12481,--	A4183,K10591,2.3.2.26	A4203,K03283,--	A4263,K10396,--	A4379,K12184,--	A4650,K11839,3.4.19.12	A4763,K17917,--	A4898,K04705,--	A4913,K04646,--	A4962,K12189,--	A5297,K18442,--	A5386,K12193,--	A5409,K12198,--	A5515,K07937,--	A5617,K12194,--	A5675,K05756,--	A5809,K12197,--	A5915,K12492,--	A6383,K10591,2.3.2.26	A6391,K10365,--	A6402,K12200,--	A6838,K05758,--	A6986,K07941,--	A7055,K17918,--
map04145	Phagosome	37	A1968,K07889,--	A1979,K07342,--	A2011,K04392,--	A2020,K08054,--	A2127,K12182,--	A2402,K02148,--	A2427,K02151,--	A2512,K10413,--	A2523,K10413,--	A2555,K07889,--	A2693,K07897,--	A2936,K00921,2.7.1.150	A3342,K02154,--	A3575,K02144,--	A3609,K02145,7.1.2.2	A3845,K02149,--	A4863,K02152,--	A4908,K10415,--	A5277,K08517,--	A5512,K07374,--	A5764,K08492,--	A5828,K10416,--	A6051,K05692,--	A6066,K05692,--	A6069,K05692,--	A6187,K00914,2.7.1.137	A6329,K02147,--	A6868,K03661,--	A7310,K02155,--	A7479,K02146,--	A7572,K02155,--	A7745,K21421,1.-.-.-	A7767,K07375,--	A7814,K07889,--	A0254,K10956,--	A0636,K02150,--	A0791,K09481,--
map04146	Peroxisome	39	A2306,K08764,2.3.1.176	A2405,K13348,--	A2424,K03781,1.11.1.6	A2430,K12663,5.3.3.21	A2474,K13237,1.3.1.34	A2508,K12663,5.3.3.21	A2521,K13346,--	A2527,K15628,--	A2840,K13352,--	A3611,K13339,--	A3751,K15628,--	A4058,K01897,6.2.1.3	A4060,K13344,--	A4909,K00830,2.6.1.44 2.6.1.45 2.6.1.51	A4920,K12663,5.3.3.21	A5045,K01897,6.2.1.3	A5152,K00624,2.3.1.7	A5197,K07513,2.3.1.16	A5283,K13354,--	A5529,K08726,3.3.2.10 3.1.3.76	A5738,K06664,--	A6240,K00624,2.3.1.7	A6358,K01796,5.1.99.4	A6711,K00031,1.1.1.42	A6741,K03426,3.6.1.22	A6884,K13342,--	A6922,K13342,--	A7269,K04565,1.15.1.1	A7375,K00624,2.3.1.7	A7768,K00624,2.3.1.7	A7770,K11187,1.11.1.15	A8151,K04564,1.15.1.1	A0256,K04564,1.15.1.1	A0290,K01640,4.1.3.4	A0501,K00306,1.5.3.1 1.5.3.7	A0737,K13337,--	A1282,K01897,6.2.1.3	A1295,K00232,1.3.3.6	A1735,K03781,1.11.1.6
map04150	mTOR signaling pathway	43	A1967,K03099,--	A2137,K20403,--	A2185,K11137,--	A2402,K02148,--	A2427,K02151,--	A2437,K07827,--	A2569,K04371,2.7.11.24	A3281,K20405,--	A3471,K16185,--	A3526,K20404,--	A3575,K02144,--	A3600,K03083,2.7.11.26	A3609,K02145,7.1.2.2	A3682,K01110,3.1.3.16 3.1.3.48 3.1.3.67	A3741,K14299,--	A3845,K02149,--	A3869,K03259,--	A4863,K02152,--	A5130,K07203,2.7.11.1	A5487,K07204,--	A5528,K07208,--	A5875,K20410,--	A6146,K03258,--	A6329,K02147,--	A6394,K16186,--	A6471,K07827,--	A6713,K04365,2.7.11.1	A7066,K20407,--	A7121,K06276,2.7.11.1	A7210,K04513,--	A7277,K03099,--	A7283,K08267,--	A7394,K03099,--	A7396,K02677,2.7.11.13	A7893,K14004,--	A8052,K20406,--	A0114,K08269,2.7.11.1	A0636,K02150,--	A0820,K08272,--	A0908,K02991,--	A1547,K04371,2.7.11.24	A1609,K04371,2.7.11.24	A1772,K20409,--
map04151	PI3K-Akt signaling pathway	29	A1967,K03099,--	A2011,K04392,--	A2437,K07827,--	A2569,K04371,2.7.11.24	A2760,K03456,--	A3600,K03083,2.7.11.26	A3682,K01110,3.1.3.16 3.1.3.48 3.1.3.67	A3869,K03259,--	A4102,K04079,--	A4767,K04354,--	A5130,K07203,2.7.11.1	A5487,K07204,--	A5528,K07208,--	A5953,K06630,--	A5974,K06630,--	A6146,K03258,--	A6369,K04382,3.1.3.16	A6471,K07827,--	A7121,K06276,2.7.11.1	A7274,K13303,2.7.11.1	A7277,K03099,--	A7394,K03099,--	A7396,K02677,2.7.11.13	A7867,K00693,2.4.1.11	A0625,K13303,2.7.11.1	A0908,K02991,--	A1395,K09554,--	A1547,K04371,2.7.11.24	A1609,K04371,2.7.11.24
map04152	AMPK signaling pathway	19	A1987,K03234,--	A2347,K07901,--	A2760,K03456,--	A3675,K00021,1.1.1.34	A3691,K00507,1.14.19.1	A4040,K07877,--	A4284,K03841,3.1.3.11	A4767,K04354,--	A5130,K07203,2.7.11.1	A5154,K11262,6.4.1.2 6.3.4.14 2.1.3.15	A5487,K07204,--	A5528,K07208,--	A6128,K00850,2.7.1.11	A6369,K04382,3.1.3.16	A7121,K06276,2.7.11.1	A7867,K00693,2.4.1.11	A0120,K19029,2.7.1.105 3.1.3.46	A0820,K08272,--	A1026,K19030,2.7.1.105 3.1.3.46
map04210	Apoptosis	19	A2358,K10798,2.4.2.30	A2437,K07827,--	A2569,K04371,2.7.11.24	A3401,K01379,3.4.23.5	A5165,K04728,2.7.11.1	A5512,K07374,--	A5924,K01379,3.4.23.5	A5925,K01379,3.4.23.5	A5934,K01379,3.4.23.5	A6051,K05692,--	A6066,K05692,--	A6069,K05692,--	A6471,K07827,--	A6671,K08738,--	A7121,K06276,2.7.11.1	A0291,K08852,2.7.11.1 3.1.26.-	A1547,K04371,2.7.11.24	A1587,K03237,--	A1609,K04371,2.7.11.24
map04211	Longevity regulating pathway	12	A2424,K03781,1.11.1.6	A2437,K07827,--	A3869,K03259,--	A5130,K07203,2.7.11.1	A5487,K07204,--	A5528,K07208,--	A6471,K07827,--	A6786,K08339,--	A8151,K04564,1.15.1.1	A0256,K04564,1.15.1.1	A0509,K04345,2.7.11.11	A1735,K03781,1.11.1.6
map04212	Longevity regulating pathway - worm	18	A2310,K01358,3.4.21.92	A2358,K10798,2.4.2.30	A2424,K03781,1.11.1.6	A3139,K04441,2.7.11.24	A3682,K01110,3.1.3.16 3.1.3.48 3.1.3.67	A3691,K00507,1.14.19.1	A4905,K17794,--	A5130,K07203,2.7.11.1	A5839,K17491,--	A7041,K11204,6.3.2.2	A8151,K04564,1.15.1.1	A0114,K08269,2.7.11.1	A0256,K04564,1.15.1.1	A0262,K04077,--	A0455,K13113,--	A0473,K04043,--	A1685,K12824,--	A1735,K03781,1.11.1.6
map04213	Longevity regulating pathway - multiple species	24	A2424,K03781,1.11.1.6	A2437,K07827,--	A2455,K06067,3.5.1.98	A2740,K03695,--	A2999,K11121,3.5.1.-	A4145,K03283,--	A4203,K03283,--	A4875,K11121,3.5.1.-	A5130,K07203,2.7.11.1	A5180,K03695,--	A5181,K03695,--	A5487,K07204,--	A5745,K12767,2.7.11.1	A5750,K19800,2.7.11.1	A6021,K06067,3.5.1.98	A6471,K07827,--	A6766,K01768,4.6.1.1	A6786,K08339,--	A7269,K04565,1.15.1.1	A8151,K04564,1.15.1.1	A8183,K03695,--	A0256,K04564,1.15.1.1	A0509,K04345,2.7.11.11	A1735,K03781,1.11.1.6
map04214	Apoptosis - fly	16	A2305,K03262,--	A2358,K10798,2.4.2.30	A2437,K07827,--	A2569,K04371,2.7.11.24	A4307,K17065,3.6.5.5	A4602,K17065,3.6.5.5	A5165,K04728,2.7.11.1	A5495,K05770,--	A6471,K07827,--	A6671,K08738,--	A6713,K04365,2.7.11.1	A7304,K06030,3.6.5.-	A7500,K07870,3.6.5.-	A0959,K01527,--	A1547,K04371,2.7.11.24	A1609,K04371,2.7.11.24
map04215	Apoptosis - multiple species	1	A6671,K08738,--
map04216	Ferroptosis	9	A4058,K01897,6.2.1.3	A5045,K01897,6.2.1.3	A6786,K08339,--	A7041,K11204,6.3.2.2	A7249,K21456,6.3.2.3	A7280,K15040,--	A7745,K21421,1.-.-.-	A0260,K08337,--	A1282,K01897,6.2.1.3
map04217	Necroptosis	26	A2358,K10798,2.4.2.30	A2510,K12196,--	A2648,K05863,--	A2855,K12195,--	A3959,K12191,--	A3989,K15053,--	A4102,K04079,--	A4108,K01915,6.3.1.2	A4307,K17065,3.6.5.5	A4602,K17065,3.6.5.5	A5023,K11251,--	A5386,K12193,--	A5409,K12198,--	A5479,K01915,6.3.1.2	A5617,K12194,--	A5809,K12197,--	A7280,K15040,--	A7745,K21421,1.-.-.-	A8310,K16342,3.1.1.4	A0227,K05864,5.2.1.8	A0975,K11251,--	A0984,K12350,3.1.4.12	A1035,K11251,--	A1070,K11251,--	A1303,K11251,--	A1352,K00688,2.4.1.1
map04218	Cellular senescence	27	A2062,K10752,--	A2437,K07827,--	A2569,K04371,2.7.11.24	A2604,K06269,3.1.3.16	A2648,K05863,--	A3139,K04441,2.7.11.24	A3549,K03362,--	A3682,K01110,3.1.3.16 3.1.3.48 3.1.3.67	A3895,K04348,3.1.3.16	A4175,K02830,3.1.11.2	A5130,K07203,2.7.11.1	A5163,K10994,3.1.11.2	A5165,K04728,2.7.11.1	A5383,K06268,--	A5528,K07208,--	A6471,K07827,--	A6536,K10903,--	A7280,K15040,--	A7637,K10866,3.6.-.-	A0015,K10865,--	A0227,K05864,5.2.1.8	A0289,K03362,--	A1123,K06269,3.1.3.16	A1547,K04371,2.7.11.24	A1609,K04371,2.7.11.24	A1742,K04348,3.1.3.16	A1746,K02216,2.7.11.1
map04260	Cardiac muscle contraction	8	A2380,K00411,1.10.2.2	A2529,K02266,--	A3094,K02264,--	A4153,K00417,--	A6131,K02267,--	A6357,K02265,--	A1202,K00416,--	A1292,K00415,--
map04261	Adrenergic signaling in cardiomyocytes	14	A2569,K04371,2.7.11.24	A2604,K06269,3.1.3.16	A2760,K03456,--	A3139,K04441,2.7.11.24	A3717,K04630,--	A4767,K04354,--	A6369,K04382,3.1.3.16	A7198,K04630,--	A7396,K02677,2.7.11.13	A0350,K04630,--	A0509,K04345,2.7.11.11	A1123,K06269,3.1.3.16	A1547,K04371,2.7.11.24	A1609,K04371,2.7.11.24
map04270	Vascular smooth muscle contraction	10	A2569,K04371,2.7.11.24	A2604,K06269,3.1.3.16	A6713,K04365,2.7.11.1	A7210,K04513,--	A7396,K02677,2.7.11.13	A8310,K16342,3.1.1.4	A0509,K04345,2.7.11.11	A1123,K06269,3.1.3.16	A1547,K04371,2.7.11.24	A1609,K04371,2.7.11.24
map04310	Wnt signaling pathway	19	A1984,K04508,--	A2011,K04392,--	A2468,K03097,2.7.11.1	A3549,K03362,--	A3600,K03083,2.7.11.26	A3895,K04348,3.1.3.16	A4114,K03094,--	A5318,K04499,--	A5383,K06268,--	A5489,K03115,--	A5956,K03868,2.3.2.32	A6547,K03115,--	A7210,K04513,--	A7396,K02677,2.7.11.13	A0289,K03362,--	A0509,K04345,2.7.11.11	A1440,K08960,2.7.11.1	A1474,K03347,--	A1742,K04348,3.1.3.16
map04320	Dorso-ventral axis formation	9	A1967,K03099,--	A2437,K07827,--	A2569,K04371,2.7.11.24	A6471,K07827,--	A6713,K04365,2.7.11.1	A7277,K03099,--	A7394,K03099,--	A1547,K04371,2.7.11.24	A1609,K04371,2.7.11.24
map04330	Notch signaling pathway	5	A2455,K06067,3.5.1.98	A2817,K06053,--	A3437,K06063,--	A6021,K06067,3.5.1.98	A7093,K06062,2.3.1.48
map04340	Hedgehog signaling pathway	7	A3549,K03362,--	A3600,K03083,2.7.11.26	A6404,K03869,--	A0289,K03362,--	A0509,K04345,2.7.11.11	A1440,K08960,2.7.11.1	A1474,K03347,--
map04341	Hedgehog signaling pathway - fly	9	A3549,K03362,--	A3600,K03083,2.7.11.26	A4114,K03094,--	A5956,K03868,2.3.2.32	A6404,K03869,--	A0289,K03362,--	A0509,K04345,2.7.11.11	A1440,K08960,2.7.11.1	A1474,K03347,--
map04350	TGF-beta signaling pathway	9	A2569,K04371,2.7.11.24	A2760,K03456,--	A4114,K03094,--	A5956,K03868,2.3.2.32	A6369,K04382,3.1.3.16	A7210,K04513,--	A1474,K03347,--	A1547,K04371,2.7.11.24	A1609,K04371,2.7.11.24
map04360	Axon guidance	19	A2011,K04392,--	A2437,K07827,--	A2569,K04371,2.7.11.24	A3322,K04393,--	A3600,K03083,2.7.11.26	A3717,K04630,--	A3895,K04348,3.1.3.16	A5167,K04409,2.7.11.1	A5383,K06268,--	A6471,K07827,--	A6590,K06619,2.7.10.2	A7198,K04630,--	A7210,K04513,--	A7396,K02677,2.7.11.13	A0350,K04630,--	A1200,K05743,2.7.11.1	A1547,K04371,2.7.11.24	A1609,K04371,2.7.11.24	A1742,K04348,3.1.3.16
map04370	VEGF signaling pathway	14	A2011,K04392,--	A2437,K07827,--	A2569,K04371,2.7.11.24	A3139,K04441,2.7.11.24	A3322,K04393,--	A3402,K04718,2.7.1.91	A3895,K04348,3.1.3.16	A5383,K06268,--	A6471,K07827,--	A7396,K02677,2.7.11.13	A8310,K16342,3.1.1.4	A1547,K04371,2.7.11.24	A1609,K04371,2.7.11.24	A1742,K04348,3.1.3.16
map04371	Apelin signaling pathway	14	A2437,K07827,--	A2569,K04371,2.7.11.24	A3402,K04718,2.7.1.91	A3717,K04630,--	A5130,K07203,2.7.11.1	A6187,K00914,2.7.1.137	A6471,K07827,--	A7057,K08333,2.7.11.1	A7198,K04630,--	A0350,K04630,--	A0509,K04345,2.7.11.11	A0908,K02991,--	A1547,K04371,2.7.11.24	A1609,K04371,2.7.11.24
map04380	Osteoclast differentiation	8	A2011,K04392,--	A2569,K04371,2.7.11.24	A3139,K04441,2.7.11.24	A3895,K04348,3.1.3.16	A5383,K06268,--	A1547,K04371,2.7.11.24	A1609,K04371,2.7.11.24	A1742,K04348,3.1.3.16
map04390	Hippo signaling pathway	15	A2604,K06269,3.1.3.16	A2760,K03456,--	A3549,K03362,--	A3600,K03083,2.7.11.26	A4767,K04354,--	A5293,K06685,--	A5953,K06630,--	A5974,K06630,--	A6051,K05692,--	A6066,K05692,--	A6069,K05692,--	A6369,K04382,3.1.3.16	A0289,K03362,--	A1123,K06269,3.1.3.16	A1440,K08960,2.7.11.1
map04391	Hippo signaling pathway - fly	11	A2760,K03456,--	A4166,K16675,2.3.1.225	A4767,K04354,--	A5293,K06685,--	A5953,K06630,--	A5974,K06630,--	A6051,K05692,--	A6066,K05692,--	A6069,K05692,--	A6369,K04382,3.1.3.16	A1440,K08960,2.7.11.1
map04392	Hippo signaling pathway - multiple species	5	A3790,K02218,2.7.11.1	A5167,K04409,2.7.11.1	A5293,K06685,--	A7342,K20237,--	A1440,K08960,2.7.11.1
map04510	Focal adhesion	23	A1967,K03099,--	A2011,K04392,--	A2569,K04371,2.7.11.24	A2604,K06269,3.1.3.16	A3000,K12757,--	A3322,K04393,--	A3600,K03083,2.7.11.26	A3682,K01110,3.1.3.16 3.1.3.48 3.1.3.67	A5167,K04409,2.7.11.1	A5919,K05740,--	A6051,K05692,--	A6066,K05692,--	A6069,K05692,--	A6148,K04353,--	A6713,K04365,2.7.11.1	A7121,K06276,2.7.11.1	A7210,K04513,--	A7277,K03099,--	A7394,K03099,--	A7396,K02677,2.7.11.13	A1123,K06269,3.1.3.16	A1547,K04371,2.7.11.24	A1609,K04371,2.7.11.24
map04520	Adherens junction	13	A2011,K04392,--	A2468,K03097,2.7.11.1	A2569,K04371,2.7.11.24	A3322,K04393,--	A5489,K03115,--	A6051,K05692,--	A6066,K05692,--	A6069,K05692,--	A6547,K03115,--	A7210,K04513,--	A0711,K05747,--	A1547,K04371,2.7.11.24	A1609,K04371,2.7.11.24
map04530	Tight junction	23	A2011,K04392,--	A2347,K07901,--	A2760,K03456,--	A3000,K12757,--	A3322,K04393,--	A4183,K10591,2.3.2.26	A4703,K17260,--	A4767,K04354,--	A4862,K06100,--	A5512,K07374,--	A6051,K05692,--	A6066,K05692,--	A6069,K05692,--	A6148,K04353,--	A6369,K04382,3.1.3.16	A6383,K10591,2.3.2.26	A6562,K18584,--	A7067,K09489,--	A7208,K04802,--	A7210,K04513,--	A0509,K04345,2.7.11.11	A0609,K10352,--	A0711,K05747,--
map04540	Gap junction	15	A1967,K03099,--	A2437,K07827,--	A2569,K04371,2.7.11.24	A3717,K04630,--	A5512,K07374,--	A6471,K07827,--	A7198,K04630,--	A7277,K03099,--	A7394,K03099,--	A7396,K02677,2.7.11.13	A7767,K07375,--	A0350,K04630,--	A0509,K04345,2.7.11.11	A1547,K04371,2.7.11.24	A1609,K04371,2.7.11.24
map04550	Signaling pathways regulating pluripotency of stem cells	8	A2437,K07827,--	A2569,K04371,2.7.11.24	A3139,K04441,2.7.11.24	A3600,K03083,2.7.11.26	A6471,K07827,--	A6779,K14439,3.6.4.12	A1547,K04371,2.7.11.24	A1609,K04371,2.7.11.24
map04611	Platelet activation	17	A2569,K04371,2.7.11.24	A2604,K06269,3.1.3.16	A3000,K12757,--	A3139,K04441,2.7.11.24	A3717,K04630,--	A6051,K05692,--	A6066,K05692,--	A6069,K05692,--	A6148,K04353,--	A7198,K04630,--	A7210,K04513,--	A8310,K16342,3.1.1.4	A0350,K04630,--	A0509,K04345,2.7.11.11	A1123,K06269,3.1.3.16	A1547,K04371,2.7.11.24	A1609,K04371,2.7.11.24
map04612	Antigen processing and presentation	7	A2020,K08054,--	A2990,K06698,--	A3792,K08065,--	A4102,K04079,--	A4145,K03283,--	A4203,K03283,--	A7067,K09489,--
map04614	Renin-angiotensin system	1	A5314,K01322,3.4.21.26
map04620	Toll-like receptor signaling pathway	5	A2011,K04392,--	A2569,K04371,2.7.11.24	A3139,K04441,2.7.11.24	A1547,K04371,2.7.11.24	A1609,K04371,2.7.11.24
map04621	NOD-like receptor signaling pathway	16	A1953,K03671,--	A2550,K03671,--	A2569,K04371,2.7.11.24	A2617,K12795,--	A2694,K17890,--	A3139,K04441,2.7.11.24	A4102,K04079,--	A4307,K17065,3.6.5.5	A4602,K17065,3.6.5.5	A6786,K08339,--	A7210,K04513,--	A7280,K15040,--	A7304,K06030,3.6.5.-	A7745,K21421,1.-.-.-	A1547,K04371,2.7.11.24	A1609,K04371,2.7.11.24
map04622	RIG-I-like receptor signaling pathway	6	A3139,K04441,2.7.11.24	A3149,K09578,5.2.1.8	A4787,K00863,2.7.1.28 2.7.1.29 4.6.1.15	A5009,K11594,3.6.4.13	A6786,K08339,--	A1260,K00863,2.7.1.28 2.7.1.29 4.6.1.15
map04623	Cytosolic DNA-sensing pathway	8	A2556,K14721,--	A2731,K03016,--	A3006,K03014,--	A5060,K03026,--	A5220,K03018,2.7.7.6	A6512,K03013,--	A1154,K03027,--	A1324,K03021,2.7.7.6
map04624	Toll and Imd signaling pathway	5	A3139,K04441,2.7.11.24	A3549,K03362,--	A4899,K10704,--	A0289,K03362,--	A1038,K06689,2.3.2.23
map04625	C-type lectin receptor signaling pathway	11	A2437,K07827,--	A2569,K04371,2.7.11.24	A3139,K04441,2.7.11.24	A3895,K04348,3.1.3.16	A5167,K04409,2.7.11.1	A5383,K06268,--	A6471,K07827,--	A7210,K04513,--	A1547,K04371,2.7.11.24	A1609,K04371,2.7.11.24	A1742,K04348,3.1.3.16
map04626	Plant-pathogen interaction	3	A2617,K12795,--	A4102,K04079,--	A5097,K00864,2.7.1.30
map04630	JAK-STAT signaling pathway	6	A1967,K03099,--	A2649,K04706,--	A4898,K04705,--	A5130,K07203,2.7.11.1	A7277,K03099,--	A7394,K03099,--
map04650	Natural killer cell mediated cytotoxicity	15	A1967,K03099,--	A2011,K04392,--	A2437,K07827,--	A2569,K04371,2.7.11.24	A3895,K04348,3.1.3.16	A5167,K04409,2.7.11.1	A5383,K06268,--	A6471,K07827,--	A6713,K04365,2.7.11.1	A7277,K03099,--	A7394,K03099,--	A7396,K02677,2.7.11.13	A1547,K04371,2.7.11.24	A1609,K04371,2.7.11.24	A1742,K04348,3.1.3.16
map04657	IL-17 signaling pathway	8	A2569,K04371,2.7.11.24	A3113,K11849,3.4.19.12	A3139,K04441,2.7.11.24	A3600,K03083,2.7.11.26	A4102,K04079,--	A4243,K03352,--	A1547,K04371,2.7.11.24	A1609,K04371,2.7.11.24
map04658	Th1 and Th2 cell differentiation	8	A2569,K04371,2.7.11.24	A2817,K06053,--	A3139,K04441,2.7.11.24	A3895,K04348,3.1.3.16	A5383,K06268,--	A1547,K04371,2.7.11.24	A1609,K04371,2.7.11.24	A1742,K04348,3.1.3.16
map04659	Th17 cell differentiation	9	A2569,K04371,2.7.11.24	A3139,K04441,2.7.11.24	A3895,K04348,3.1.3.16	A4102,K04079,--	A5130,K07203,2.7.11.1	A5383,K06268,--	A1547,K04371,2.7.11.24	A1609,K04371,2.7.11.24	A1742,K04348,3.1.3.16
map04660	T cell receptor signaling pathway	17	A1967,K03099,--	A2437,K07827,--	A2569,K04371,2.7.11.24	A3139,K04441,2.7.11.24	A3322,K04393,--	A3600,K03083,2.7.11.26	A3895,K04348,3.1.3.16	A5167,K04409,2.7.11.1	A5383,K06268,--	A6471,K07827,--	A7121,K06276,2.7.11.1	A7210,K04513,--	A7277,K03099,--	A7394,K03099,--	A1547,K04371,2.7.11.24	A1609,K04371,2.7.11.24	A1742,K04348,3.1.3.16
map04662	B cell receptor signaling pathway	13	A1967,K03099,--	A2011,K04392,--	A2437,K07827,--	A2569,K04371,2.7.11.24	A3600,K03083,2.7.11.26	A3895,K04348,3.1.3.16	A5383,K06268,--	A6471,K07827,--	A7277,K03099,--	A7394,K03099,--	A1547,K04371,2.7.11.24	A1609,K04371,2.7.11.24	A1742,K04348,3.1.3.16
map04664	Fc epsilon RI signaling pathway	13	A1967,K03099,--	A2011,K04392,--	A2437,K07827,--	A2569,K04371,2.7.11.24	A3139,K04441,2.7.11.24	A6471,K07827,--	A7121,K06276,2.7.11.1	A7277,K03099,--	A7394,K03099,--	A7396,K02677,2.7.11.13	A8310,K16342,3.1.1.4	A1547,K04371,2.7.11.24	A1609,K04371,2.7.11.24
map04666	Fc gamma R-mediated phagocytosis	20	A2011,K04392,--	A2336,K12562,--	A2569,K04371,2.7.11.24	A3322,K04393,--	A3402,K04718,2.7.1.91	A3478,K05757,--	A5167,K04409,2.7.11.1	A5675,K05756,--	A6838,K05758,--	A6986,K07941,--	A7110,K05755,--	A7396,K02677,2.7.11.13	A7484,K01115,3.1.4.4	A7808,K01115,3.1.4.4	A8047,K05754,--	A0711,K05747,--	A1057,K00889,2.7.1.68	A1200,K05743,2.7.11.1	A1547,K04371,2.7.11.24	A1609,K04371,2.7.11.24
map04668	TNF signaling pathway	6	A2569,K04371,2.7.11.24	A3139,K04441,2.7.11.24	A4307,K17065,3.6.5.5	A4602,K17065,3.6.5.5	A1547,K04371,2.7.11.24	A1609,K04371,2.7.11.24
map04670	Leukocyte transendothelial migration	14	A2011,K04392,--	A3000,K12757,--	A3139,K04441,2.7.11.24	A3322,K04393,--	A3717,K04630,--	A6051,K05692,--	A6066,K05692,--	A6069,K05692,--	A6148,K04353,--	A7198,K04630,--	A7210,K04513,--	A7396,K02677,2.7.11.13	A7745,K21421,1.-.-.-	A0350,K04630,--
map04710	Circadian rhythm	6	A3549,K03362,--	A4114,K03094,--	A5956,K03868,2.3.2.32	A0289,K03362,--	A1440,K08960,2.7.11.1	A1474,K03347,--
map04711	Circadian rhythm - fly	2	A3600,K03083,2.7.11.26	A1440,K08960,2.7.11.1
map04712	Circadian rhythm - plant	3	A2468,K03097,2.7.11.1	A5489,K03115,--	A6547,K03115,--
map04713	Circadian entrainment	8	A2569,K04371,2.7.11.24	A3717,K04630,--	A7198,K04630,--	A7396,K02677,2.7.11.13	A0350,K04630,--	A0509,K04345,2.7.11.11	A1547,K04371,2.7.11.24	A1609,K04371,2.7.11.24
map04714	Thermogenesis	63	A1967,K03099,--	A2373,K02137,--	A2380,K00411,1.10.2.2	A2437,K07827,--	A2449,K03936,7.1.1.2 1.6.99.3	A2529,K02266,--	A2776,K03949,--	A2898,K15109,--	A3050,K03955,--	A3094,K02264,--	A3139,K04441,2.7.11.24	A3330,K03942,7.1.1.2 1.6.99.3	A3993,K02133,7.1.2.2	A4041,K02135,--	A4058,K01897,6.2.1.3	A4065,K18173,--	A4153,K00417,--	A4303,K00234,1.3.5.1	A4717,K02132,--	A4724,K02127,--	A5045,K01897,6.2.1.3	A5130,K07203,2.7.11.1	A5300,K15601,1.14.11.-	A5487,K07204,--	A5528,K07208,--	A5633,K03943,7.1.1.2 1.6.99.3	A5637,K02259,--	A5641,K02138,--	A5836,K18162,2.1.1.-	A5849,K03965,--	A5912,K03941,7.1.1.2 1.6.99.3	A6051,K05692,--	A6066,K05692,--	A6069,K05692,--	A6131,K02267,--	A6139,K02257,2.5.1.141	A6171,K00236,--	A6235,K03964,--	A6347,K18164,--	A6357,K02265,--	A6470,K18159,--	A6471,K07827,--	A6502,K02140,--	A6761,K15109,--	A7043,K02134,--	A7277,K03099,--	A7282,K03937,--
map04720	Long-term potentiation	14	A2437,K07827,--	A2569,K04371,2.7.11.24	A2604,K06269,3.1.3.16	A3895,K04348,3.1.3.16	A5383,K06268,--	A6148,K04353,--	A6471,K07827,--	A6713,K04365,2.7.11.1	A7396,K02677,2.7.11.13	A0509,K04345,2.7.11.11	A1123,K06269,3.1.3.16	A1547,K04371,2.7.11.24	A1609,K04371,2.7.11.24	A1742,K04348,3.1.3.16
map04721	Synaptic vesicle cycle	20	A2402,K02148,--	A2427,K02151,--	A2590,K15015,--	A2627,K15296,--	A3342,K02154,--	A3575,K02144,--	A3609,K02145,7.1.2.2	A3845,K02149,--	A4088,K08486,--	A4863,K02152,--	A4913,K04646,--	A5126,K15292,--	A5821,K06027,3.6.4.6	A6329,K02147,--	A6868,K03661,--	A7310,K02155,--	A7479,K02146,--	A7572,K02155,--	A7624,K08486,--	A0636,K02150,--
map04722	Neurotrophin signaling pathway	19	A1967,K03099,--	A2011,K04392,--	A2437,K07827,--	A2569,K04371,2.7.11.24	A3139,K04441,2.7.11.24	A3322,K04393,--	A3600,K03083,2.7.11.26	A5953,K06630,--	A5974,K06630,--	A6148,K04353,--	A6471,K07827,--	A6590,K06619,2.7.10.2	A6713,K04365,2.7.11.1	A7121,K06276,2.7.11.1	A7210,K04513,--	A7277,K03099,--	A7394,K03099,--	A1547,K04371,2.7.11.24	A1609,K04371,2.7.11.24
map04723	Retrograde endocannabinoid signaling	24	A2449,K03936,7.1.1.2 1.6.99.3	A2569,K04371,2.7.11.24	A2590,K15015,--	A2776,K03949,--	A3050,K03955,--	A3139,K04441,2.7.11.24	A3330,K03942,7.1.1.2 1.6.99.3	A3717,K04630,--	A5633,K03943,7.1.1.2 1.6.99.3	A5849,K03965,--	A5912,K03941,7.1.1.2 1.6.99.3	A6235,K03964,--	A7198,K04630,--	A7282,K03937,--	A7396,K02677,2.7.11.13	A8311,K03940,7.1.1.2 1.6.99.3	A0214,K03934,7.1.1.2 1.6.99.3	A0350,K04630,--	A0509,K04345,2.7.11.11	A0900,K01054,3.1.1.23	A1097,K03938,--	A1458,K03953,--	A1547,K04371,2.7.11.24	A1609,K04371,2.7.11.24
map04724	Glutamatergic synapse	16	A2569,K04371,2.7.11.24	A3717,K04630,--	A3895,K04348,3.1.3.16	A4108,K01915,6.3.1.2	A5383,K06268,--	A5479,K01915,6.3.1.2	A7198,K04630,--	A7396,K02677,2.7.11.13	A7484,K01115,3.1.4.4	A7808,K01115,3.1.4.4	A8310,K16342,3.1.1.4	A0350,K04630,--	A0509,K04345,2.7.11.11	A1547,K04371,2.7.11.24	A1609,K04371,2.7.11.24	A1742,K04348,3.1.3.16
map04725	Cholinergic synapse	10	A2437,K07827,--	A2569,K04371,2.7.11.24	A3717,K04630,--	A6471,K07827,--	A7198,K04630,--	A7396,K02677,2.7.11.13	A0350,K04630,--	A0509,K04345,2.7.11.11	A1547,K04371,2.7.11.24	A1609,K04371,2.7.11.24
map04726	Serotonergic synapse	12	A2437,K07827,--	A2569,K04371,2.7.11.24	A3717,K04630,--	A6471,K07827,--	A6713,K04365,2.7.11.1	A7198,K04630,--	A7396,K02677,2.7.11.13	A8310,K16342,3.1.1.4	A0350,K04630,--	A0509,K04345,2.7.11.11	A1547,K04371,2.7.11.24	A1609,K04371,2.7.11.24
map04727	GABAergic synapse	12	A2590,K15015,--	A3581,K01580,4.1.1.15	A3717,K04630,--	A4108,K01915,6.3.1.2	A5479,K01915,6.3.1.2	A5710,K15376,2.10.1.1 2.7.7.75	A5711,K15376,2.10.1.1 2.7.7.75	A5821,K06027,3.6.4.6	A7198,K04630,--	A7396,K02677,2.7.11.13	A0350,K04630,--	A0509,K04345,2.7.11.11
map04728	Dopaminergic synapse	15	A2604,K06269,3.1.3.16	A2760,K03456,--	A3139,K04441,2.7.11.24	A3600,K03083,2.7.11.26	A3717,K04630,--	A3895,K04348,3.1.3.16	A4263,K10396,--	A4767,K04354,--	A6369,K04382,3.1.3.16	A7198,K04630,--	A7396,K02677,2.7.11.13	A0350,K04630,--	A0509,K04345,2.7.11.11	A1123,K06269,3.1.3.16	A1742,K04348,3.1.3.16
map04730	Long-term depression	13	A2437,K07827,--	A2569,K04371,2.7.11.24	A2760,K03456,--	A3717,K04630,--	A6369,K04382,3.1.3.16	A6471,K07827,--	A6713,K04365,2.7.11.1	A7198,K04630,--	A7396,K02677,2.7.11.13	A8310,K16342,3.1.1.4	A0350,K04630,--	A1547,K04371,2.7.11.24	A1609,K04371,2.7.11.24
map04740	Olfactory transduction	1	A0509,K04345,2.7.11.11
map04742	Taste transduction	1	A0509,K04345,2.7.11.11
map04745	Phototransduction - fly	4	A6051,K05692,--	A6066,K05692,--	A6069,K05692,--	A7396,K02677,2.7.11.13
map04750	Inflammatory mediator regulation of TRP channels	6	A2604,K06269,3.1.3.16	A3139,K04441,2.7.11.24	A7396,K02677,2.7.11.13	A8310,K16342,3.1.1.4	A0509,K04345,2.7.11.11	A1123,K06269,3.1.3.16
map04810	Regulation of actin cytoskeleton	32	A1967,K03099,--	A2011,K04392,--	A2437,K07827,--	A2569,K04371,2.7.11.24	A2604,K06269,3.1.3.16	A2936,K00921,2.7.1.150	A3000,K12757,--	A3322,K04393,--	A3478,K05757,--	A5167,K04409,2.7.11.1	A5404,K05767,--	A5675,K05756,--	A5919,K05740,--	A6051,K05692,--	A6066,K05692,--	A6069,K05692,--	A6414,K05767,--	A6471,K07827,--	A6713,K04365,2.7.11.1	A6838,K05758,--	A7110,K05755,--	A7210,K04513,--	A7277,K03099,--	A7394,K03099,--	A8047,K05754,--	A0711,K05747,--	A0838,K05759,--	A1057,K00889,2.7.1.68	A1123,K06269,3.1.3.16	A1200,K05743,2.7.11.1	A1547,K04371,2.7.11.24	A1609,K04371,2.7.11.24
map04910	Insulin signaling pathway	27	A1967,K03099,--	A2437,K07827,--	A2569,K04371,2.7.11.24	A2604,K06269,3.1.3.16	A3600,K03083,2.7.11.26	A3869,K03259,--	A4104,K07195,--	A4284,K03841,3.1.3.11	A5130,K07203,2.7.11.1	A5154,K11262,6.4.1.2 6.3.4.14 2.1.3.15	A5334,K04739,--	A5487,K07204,--	A5528,K07208,--	A5642,K00844,2.7.1.1	A6471,K07827,--	A6713,K04365,2.7.11.1	A7121,K06276,2.7.11.1	A7277,K03099,--	A7394,K03099,--	A7867,K00693,2.4.1.11	A0269,K00844,2.7.1.1	A0509,K04345,2.7.11.11	A0908,K02991,--	A1123,K06269,3.1.3.16	A1352,K00688,2.4.1.1	A1547,K04371,2.7.11.24	A1609,K04371,2.7.11.24
map04911	Insulin secretion	2	A7396,K02677,2.7.11.13	A0509,K04345,2.7.11.11
map04912	GnRH signaling pathway	15	A1967,K03099,--	A2437,K07827,--	A2569,K04371,2.7.11.24	A3139,K04441,2.7.11.24	A3322,K04393,--	A6471,K07827,--	A7277,K03099,--	A7394,K03099,--	A7396,K02677,2.7.11.13	A7484,K01115,3.1.4.4	A7808,K01115,3.1.4.4	A8310,K16342,3.1.1.4	A0509,K04345,2.7.11.11	A1547,K04371,2.7.11.24	A1609,K04371,2.7.11.24
map04913	Ovarian steroidogenesis	2	A8310,K16342,3.1.1.4	A0509,K04345,2.7.11.11
map04914	Progesterone-mediated oocyte maturation	23	A2437,K07827,--	A2569,K04371,2.7.11.24	A3139,K04441,2.7.11.24	A3717,K04630,--	A4102,K04079,--	A4224,K03350,--	A4243,K03352,--	A6088,K03353,--	A6096,K03353,--	A6416,K02178,2.7.11.1	A6471,K07827,--	A6713,K04365,2.7.11.1	A6769,K03355,--	A7198,K04630,--	A7619,K03349,--	A8136,K03348,--	A0251,K13728,--	A0350,K04630,--	A0509,K04345,2.7.11.11	A1547,K04371,2.7.11.24	A1590,K10403,--	A1609,K04371,2.7.11.24	A1610,K02178,2.7.11.1
map04915	Estrogen signaling pathway	19	A1967,K03099,--	A2437,K07827,--	A2569,K04371,2.7.11.24	A3401,K01379,3.4.23.5	A3717,K04630,--	A4102,K04079,--	A4145,K03283,--	A4203,K03283,--	A5924,K01379,3.4.23.5	A5925,K01379,3.4.23.5	A5934,K01379,3.4.23.5	A6471,K07827,--	A7198,K04630,--	A7277,K03099,--	A7394,K03099,--	A0350,K04630,--	A0509,K04345,2.7.11.11	A1547,K04371,2.7.11.24	A1609,K04371,2.7.11.24
map04916	Melanogenesis	13	A2437,K07827,--	A2569,K04371,2.7.11.24	A3600,K03083,2.7.11.26	A3717,K04630,--	A6471,K07827,--	A7198,K04630,--	A7396,K02677,2.7.11.13	A7948,K00505,1.14.18.1	A0350,K04630,--	A0509,K04345,2.7.11.11	A1547,K04371,2.7.11.24	A1609,K04371,2.7.11.24	A1897,K00505,1.14.18.1
map04917	Prolactin signaling pathway	10	A1967,K03099,--	A2437,K07827,--	A2569,K04371,2.7.11.24	A3139,K04441,2.7.11.24	A3600,K03083,2.7.11.26	A6471,K07827,--	A7277,K03099,--	A7394,K03099,--	A1547,K04371,2.7.11.24	A1609,K04371,2.7.11.24
map04918	Thyroid hormone synthesis	6	A2020,K08054,--	A3262,K00383,1.8.1.7	A6308,K00432,1.11.1.9	A7396,K02677,2.7.11.13	A0509,K04345,2.7.11.11	A1217,K09490,--
map04919	Thyroid hormone signaling pathway	24	A2082,K11644,--	A2437,K07827,--	A2455,K06067,3.5.1.98	A2569,K04371,2.7.11.24	A3600,K03083,2.7.11.26	A3866,K11644,--	A5056,K15146,--	A5130,K07203,2.7.11.1	A5528,K07208,--	A6021,K06067,3.5.1.98	A6051,K05692,--	A6066,K05692,--	A6069,K05692,--	A6471,K07827,--	A7093,K06062,2.3.1.48	A7121,K06276,2.7.11.1	A7396,K02677,2.7.11.13	A7806,K05857,3.1.4.11	A0120,K19029,2.7.1.105 3.1.3.46	A0148,K05857,3.1.4.11	A0509,K04345,2.7.11.11	A1547,K04371,2.7.11.24	A1609,K04371,2.7.11.24	A1936,K15156,--
map04920	Adipocytokine signaling pathway	4	A4058,K01897,6.2.1.3	A5045,K01897,6.2.1.3	A5130,K07203,2.7.11.1	A1282,K01897,6.2.1.3
map04921	Oxytocin signaling pathway	24	A1987,K03234,--	A2437,K07827,--	A2530,K08794,2.7.11.17	A2569,K04371,2.7.11.24	A2604,K06269,3.1.3.16	A2730,K08794,2.7.11.17	A3717,K04630,--	A3895,K04348,3.1.3.16	A5383,K06268,--	A6051,K05692,--	A6066,K05692,--	A6069,K05692,--	A6471,K07827,--	A7198,K04630,--	A7210,K04513,--	A7396,K02677,2.7.11.13	A8310,K16342,3.1.1.4	A0138,K08794,2.7.11.17	A0350,K04630,--	A0509,K04345,2.7.11.11	A1123,K06269,3.1.3.16	A1547,K04371,2.7.11.24	A1609,K04371,2.7.11.24	A1742,K04348,3.1.3.16
map04922	Glucagon signaling pathway	12	A3895,K04348,3.1.3.16	A4063,K00161,1.2.4.1	A5154,K11262,6.4.1.2 6.3.4.14 2.1.3.15	A5383,K06268,--	A5483,K00162,1.2.4.1	A5839,K17491,--	A7867,K00693,2.4.1.11	A8224,K11434,2.1.1.319	A0509,K04345,2.7.11.11	A1352,K00688,2.4.1.1	A1388,K15423,3.1.3.16	A1742,K04348,3.1.3.16
map04923	Regulation of lipolysis in adipocytes	5	A3717,K04630,--	A7198,K04630,--	A0350,K04630,--	A0509,K04345,2.7.11.11	A0900,K01054,3.1.1.23
map04924	Renin secretion	7	A3717,K04630,--	A3895,K04348,3.1.3.16	A5383,K06268,--	A7198,K04630,--	A0350,K04630,--	A0509,K04345,2.7.11.11	A1742,K04348,3.1.3.16
map04925	Aldosterone synthesis and secretion	5	A2530,K08794,2.7.11.17	A2730,K08794,2.7.11.17	A7396,K02677,2.7.11.13	A0138,K08794,2.7.11.17	A0509,K04345,2.7.11.11
map04926	Relaxin signaling pathway	14	A1967,K03099,--	A2437,K07827,--	A2569,K04371,2.7.11.24	A3139,K04441,2.7.11.24	A3717,K04630,--	A6471,K07827,--	A7198,K04630,--	A7277,K03099,--	A7394,K03099,--	A7396,K02677,2.7.11.13	A0350,K04630,--	A0509,K04345,2.7.11.11	A1547,K04371,2.7.11.24	A1609,K04371,2.7.11.24
map04927	Cortisol synthesis and secretion	1	A0509,K04345,2.7.11.11
map04928	Parathyroid hormone synthesis, secretion and action	13	A2569,K04371,2.7.11.24	A3717,K04630,--	A4105,K03626,--	A6713,K04365,2.7.11.1	A7198,K04630,--	A7210,K04513,--	A7396,K02677,2.7.11.13	A7484,K01115,3.1.4.4	A7808,K01115,3.1.4.4	A0350,K04630,--	A0509,K04345,2.7.11.11	A1547,K04371,2.7.11.24	A1609,K04371,2.7.11.24
map04930	Type II diabetes mellitus	6	A2569,K04371,2.7.11.24	A5130,K07203,2.7.11.1	A5642,K00844,2.7.1.1	A0269,K00844,2.7.1.1	A1547,K04371,2.7.11.24	A1609,K04371,2.7.11.24
map04931	Insulin resistance	11	A2604,K06269,3.1.3.16	A3600,K03083,2.7.11.26	A3682,K01110,3.1.3.16 3.1.3.48 3.1.3.67	A5130,K07203,2.7.11.1	A6524,K17605,--	A7121,K06276,2.7.11.1	A7867,K00693,2.4.1.11	A0122,K17605,--	A1006,K00820,2.6.1.16	A1123,K06269,3.1.3.16	A1352,K00688,2.4.1.1
map04932	Non-alcoholic fatty liver disease (NAFLD)	30	A2011,K04392,--	A2380,K00411,1.10.2.2	A2449,K03936,7.1.1.2 1.6.99.3	A2529,K02266,--	A2776,K03949,--	A3050,K03955,--	A3094,K02264,--	A3322,K04393,--	A3330,K03942,7.1.1.2 1.6.99.3	A3600,K03083,2.7.11.26	A4153,K00417,--	A4303,K00234,1.3.5.1	A5633,K03943,7.1.1.2 1.6.99.3	A5849,K03965,--	A5912,K03941,7.1.1.2 1.6.99.3	A6131,K02267,--	A6171,K00236,--	A6235,K03964,--	A6357,K02265,--	A6671,K08738,--	A7282,K03937,--	A8311,K03940,7.1.1.2 1.6.99.3	A0214,K03934,7.1.1.2 1.6.99.3	A0291,K08852,2.7.11.1 3.1.26.-	A0657,K00235,1.3.5.1	A1097,K03938,--	A1202,K00416,--	A1292,K00415,--	A1458,K03953,--	A1587,K03237,--
map04933	AGE-RAGE signaling pathway in diabetic complications	13	A2011,K04392,--	A2437,K07827,--	A2569,K04371,2.7.11.24	A3139,K04441,2.7.11.24	A3322,K04393,--	A5919,K05740,--	A6471,K07827,--	A7396,K02677,2.7.11.13	A7745,K21421,1.-.-.-	A7806,K05857,3.1.4.11	A0148,K05857,3.1.4.11	A1547,K04371,2.7.11.24	A1609,K04371,2.7.11.24
map04934	Cushing syndrome	14	A2569,K04371,2.7.11.24	A2588,K14963,--	A2839,K01679,4.2.1.2	A3600,K03083,2.7.11.26	A3717,K04630,--	A4650,K11839,3.4.19.12	A5368,K14961,--	A6148,K04353,--	A6713,K04365,2.7.11.1	A7198,K04630,--	A0350,K04630,--	A0509,K04345,2.7.11.11	A1547,K04371,2.7.11.24	A1609,K04371,2.7.11.24
map04940	Type I diabetes mellitus	2	A3581,K01580,4.1.1.15	A0262,K04077,--
map04960	Aldosterone-regulated sodium reabsorption	7	A2437,K07827,--	A2569,K04371,2.7.11.24	A6471,K07827,--	A7121,K06276,2.7.11.1	A7396,K02677,2.7.11.13	A1547,K04371,2.7.11.24	A1609,K04371,2.7.11.24
map04961	Endocrine and other factor-regulated calcium reabsorption	4	A3321,K07904,--	A4913,K04646,--	A7396,K02677,2.7.11.13	A0509,K04345,2.7.11.11
map04962	Vasopressin-regulated water reabsorption	14	A1968,K07889,--	A2512,K10413,--	A2523,K10413,--	A2555,K07889,--	A3066,K04648,--	A3321,K07904,--	A4908,K10415,--	A5146,K10427,--	A5821,K06027,3.6.4.6	A5828,K10416,--	A7814,K07889,--	A0509,K04345,2.7.11.11	A1475,K10418,--	A1548,K10428,--
map04964	Proximal tubule bicarbonate reclamation	2	A2498,K13577,--	A1714,K13577,--
map04966	Collecting duct acid secretion	11	A2402,K02148,--	A2427,K02151,--	A3342,K02154,--	A3609,K02145,7.1.2.2	A3845,K02149,--	A4863,K02152,--	A6329,K02147,--	A7310,K02155,--	A7479,K02146,--	A7572,K02155,--	A0636,K02150,--
map04970	Salivary secretion	2	A7396,K02677,2.7.11.13	A0509,K04345,2.7.11.11
map04971	Gastric acid secretion	5	A3717,K04630,--	A7198,K04630,--	A7396,K02677,2.7.11.13	A0350,K04630,--	A0509,K04345,2.7.11.11
map04972	Pancreatic secretion	7	A2011,K04392,--	A2347,K07901,--	A3321,K07904,--	A4210,K05853,3.6.3.8	A6148,K04353,--	A7210,K04513,--	A7396,K02677,2.7.11.13
map04973	Carbohydrate digestion and absorption	4	A3584,K01176,3.2.1.1	A5642,K00844,2.7.1.1	A8033,K01176,3.2.1.1	A0269,K00844,2.7.1.1
map04975	Fat digestion and absorption	2	A3053,K14455,2.6.1.1	A5706,K13509,2.3.1.51
map04976	Bile secretion	6	A3675,K00021,1.1.1.34	A7581,K05658,7.6.2.2	A7588,K05658,7.6.2.2	A0213,K05658,7.6.2.2	A0509,K04345,2.7.11.11	A1019,K05658,7.6.2.2
map04978	Mineral absorption	2	A2851,K14688,--	A3414,K07213,--
map04979	Cholesterol metabolism	5	A4926,K00637,2.3.1.26	A5495,K05770,--	A5767,K12385,--	A7280,K15040,--	A0478,K01052,3.1.1.13
map05010	Alzheimer disease	46	A2373,K02137,--	A2380,K00411,1.10.2.2	A2449,K03936,7.1.1.2 1.6.99.3	A2529,K02266,--	A2569,K04371,2.7.11.24	A2776,K03949,--	A3050,K03955,--	A3094,K02264,--	A3330,K03942,7.1.1.2 1.6.99.3	A3511,K01408,3.4.24.56	A3600,K03083,2.7.11.26	A3895,K04348,3.1.3.16	A3993,K02133,7.1.2.2	A4041,K02135,--	A4153,K00417,--	A4210,K05853,3.6.3.8	A4303,K00234,1.3.5.1	A4717,K02132,--	A4724,K02127,--	A5195,K01408,3.4.24.56	A5383,K06268,--	A5633,K03943,7.1.1.2 1.6.99.3	A5641,K02138,--	A5849,K03965,--	A5912,K03941,7.1.1.2 1.6.99.3	A6131,K02267,--	A6171,K00236,--	A6235,K03964,--	A6357,K02265,--	A6671,K08738,--	A7043,K02134,--	A7282,K03937,--	A8096,K00134,1.2.1.12	A8311,K03940,7.1.1.2 1.6.99.3	A0133,K02136,--	A0214,K03934,7.1.1.2 1.6.99.3	A0291,K08852,2.7.11.1 3.1.26.-	A0657,K00235,1.3.5.1	A1097,K03938,--	A1202,K00416,--	A1292,K00415,--	A1458,K03953,--	A1547,K04371,2.7.11.24	A1609,K04371,2.7.11.24	A1742,K04348,3.1.3.16	A1780,K04532,--
map05012	Parkinson disease	42	A2373,K02137,--	A2380,K00411,1.10.2.2	A2449,K03936,7.1.1.2 1.6.99.3	A2529,K02266,--	A2648,K05863,--	A2776,K03949,--	A3050,K03955,--	A3094,K02264,--	A3330,K03942,7.1.1.2 1.6.99.3	A3717,K04630,--	A3993,K02133,7.1.2.2	A4041,K02135,--	A4153,K00417,--	A4303,K00234,1.3.5.1	A4717,K02132,--	A4724,K02127,--	A5047,K04554,2.3.2.23	A5581,K03178,6.2.1.45	A5633,K03943,7.1.1.2 1.6.99.3	A5641,K02138,--	A5849,K03965,--	A5912,K03941,7.1.1.2 1.6.99.3	A6131,K02267,--	A6171,K00236,--	A6235,K03964,--	A6357,K02265,--	A6671,K08738,--	A7043,K02134,--	A7198,K04630,--	A7280,K15040,--	A7282,K03937,--	A8311,K03940,7.1.1.2 1.6.99.3	A0133,K02136,--	A0214,K03934,7.1.1.2 1.6.99.3	A0350,K04630,--	A0509,K04345,2.7.11.11	A0657,K00235,1.3.5.1	A1097,K03938,--	A1202,K00416,--	A1292,K00415,--	A1351,K10575,2.3.2.23	A1458,K03953,--
map05014	Amyotrophic lateral sclerosis (ALS)	10	A2011,K04392,--	A2424,K03781,1.11.1.6	A3139,K04441,2.7.11.24	A3895,K04348,3.1.3.16	A4269,K11518,--	A5383,K06268,--	A6671,K08738,--	A7269,K04565,1.15.1.1	A1735,K03781,1.11.1.6	A1742,K04348,3.1.3.16
map05016	Huntington disease	53	A2082,K11644,--	A2094,K03006,2.7.7.6	A2373,K02137,--	A2380,K00411,1.10.2.2	A2449,K03936,7.1.1.2 1.6.99.3	A2455,K06067,3.5.1.98	A2529,K02266,--	A2648,K05863,--	A2731,K03016,--	A2776,K03949,--	A3006,K03014,--	A3021,K03010,2.7.7.6	A3050,K03955,--	A3066,K04648,--	A3094,K02264,--	A3330,K03942,7.1.1.2 1.6.99.3	A3866,K11644,--	A3993,K02133,7.1.2.2	A4041,K02135,--	A4153,K00417,--	A4303,K00234,1.3.5.1	A4321,K03120,--	A4717,K02132,--	A4724,K02127,--	A4913,K04646,--	A5100,K03012,--	A5192,K03015,--	A5633,K03943,7.1.1.2 1.6.99.3	A5641,K02138,--	A5849,K03965,--	A5912,K03941,7.1.1.2 1.6.99.3	A6021,K06067,3.5.1.98	A6131,K02267,--	A6171,K00236,--	A6235,K03964,--	A6357,K02265,--	A6512,K03013,--	A6671,K08738,--	A7043,K02134,--	A7269,K04565,1.15.1.1	A7280,K15040,--	A7282,K03937,--	A8151,K04564,1.15.1.1	A8311,K03940,7.1.1.2 1.6.99.3	A0133,K02136,--	A0214,K03934,7.1.1.2 1.6.99.3	A0256,K04564,1.15.1.1
map05020	Prion diseases	7	A2569,K04371,2.7.11.24	A5656,K09553,--	A7269,K04565,1.15.1.1	A0509,K04345,2.7.11.11	A1217,K09490,--	A1547,K04371,2.7.11.24	A1609,K04371,2.7.11.24
map05030	Cocaine addiction	4	A3717,K04630,--	A7198,K04630,--	A0350,K04630,--	A0509,K04345,2.7.11.11
map05031	Amphetamine addiction	7	A2604,K06269,3.1.3.16	A3895,K04348,3.1.3.16	A5383,K06268,--	A7396,K02677,2.7.11.13	A0509,K04345,2.7.11.11	A1123,K06269,3.1.3.16	A1742,K04348,3.1.3.16
map05032	Morphine addiction	6	A2590,K15015,--	A3717,K04630,--	A7198,K04630,--	A7396,K02677,2.7.11.13	A0350,K04630,--	A0509,K04345,2.7.11.11
map05033	Nicotine addiction	1	A2590,K15015,--
map05034	Alcoholism	33	A1967,K03099,--	A2154,K11253,--	A2425,K11253,--	A2437,K07827,--	A2455,K06067,3.5.1.98	A2569,K04371,2.7.11.24	A2604,K06269,3.1.3.16	A3273,K11303,2.3.1.48	A3405,K11252,--	A3717,K04630,--	A4159,K11407,3.5.1.98	A4879,K11254,--	A4880,K11253,--	A4890,K11253,--	A4891,K11254,--	A5023,K11251,--	A6021,K06067,3.5.1.98	A6471,K07827,--	A6713,K04365,2.7.11.1	A7198,K04630,--	A7277,K03099,--	A7394,K03099,--	A7713,K11254,--	A0350,K04630,--	A0975,K11251,--	A0976,K11252,--	A1035,K11251,--	A1069,K11252,--	A1070,K11251,--	A1123,K06269,3.1.3.16	A1303,K11251,--	A1547,K04371,2.7.11.24	A1609,K04371,2.7.11.24
map05100	Bacterial invasion of epithelial cells	15	A2011,K04392,--	A3322,K04393,--	A3426,K16938,--	A3478,K05757,--	A4913,K04646,--	A5675,K05756,--	A6051,K05692,--	A6066,K05692,--	A6069,K05692,--	A6838,K05758,--	A7110,K05755,--	A7210,K04513,--	A8047,K05754,--	A0251,K13728,--	A0711,K05747,--
map05110	Vibrio cholerae infection	23	A1979,K07342,--	A2402,K02148,--	A2427,K02151,--	A3342,K02154,--	A3575,K02144,--	A3609,K02145,7.1.2.2	A3845,K02149,--	A4863,K02152,--	A5515,K07937,--	A6051,K05692,--	A6066,K05692,--	A6069,K05692,--	A6329,K02147,--	A6868,K03661,--	A7310,K02155,--	A7396,K02677,2.7.11.13	A7479,K02146,--	A7572,K02155,--	A0254,K10956,--	A0509,K04345,2.7.11.11	A0523,K10949,--	A0636,K02150,--	A0791,K09481,--
map05120	Epithelial cell signaling in Helicobacter pylori infection	17	A2011,K04392,--	A2402,K02148,--	A2427,K02151,--	A3139,K04441,2.7.11.24	A3322,K04393,--	A3342,K02154,--	A3575,K02144,--	A3609,K02145,7.1.2.2	A3845,K02149,--	A4863,K02152,--	A5167,K04409,2.7.11.1	A6329,K02147,--	A6868,K03661,--	A7310,K02155,--	A7479,K02146,--	A7572,K02155,--	A0636,K02150,--
map05130	Pathogenic Escherichia coli infection	16	A3322,K04393,--	A3478,K05757,--	A5512,K07374,--	A5675,K05756,--	A6051,K05692,--	A6066,K05692,--	A6069,K05692,--	A6072,K11294,--	A6590,K06619,2.7.10.2	A6838,K05758,--	A7110,K05755,--	A7210,K04513,--	A7396,K02677,2.7.11.13	A7767,K07375,--	A8047,K05754,--	A0711,K05747,--
map05131	Shigellosis	23	A2011,K04392,--	A2569,K04371,2.7.11.24	A3139,K04441,2.7.11.24	A3322,K04393,--	A3478,K05757,--	A3549,K03362,--	A5675,K05756,--	A5919,K05740,--	A6051,K05692,--	A6066,K05692,--	A6069,K05692,--	A6590,K06619,2.7.10.2	A6777,K12836,--	A6786,K08339,--	A6838,K05758,--	A7110,K05755,--	A8047,K05754,--	A0251,K13728,--	A0289,K03362,--	A0711,K05747,--	A0838,K05759,--	A1547,K04371,2.7.11.24	A1609,K04371,2.7.11.24
map05132	Salmonella infection	21	A2011,K04392,--	A2512,K10413,--	A2523,K10413,--	A2569,K04371,2.7.11.24	A2693,K07897,--	A3139,K04441,2.7.11.24	A3322,K04393,--	A3478,K05757,--	A4908,K10415,--	A5675,K05756,--	A5828,K10416,--	A6051,K05692,--	A6066,K05692,--	A6069,K05692,--	A6838,K05758,--	A7110,K05755,--	A8047,K05754,--	A0711,K05747,--	A0838,K05759,--	A1547,K04371,2.7.11.24	A1609,K04371,2.7.11.24
map05133	Pertussis	8	A2569,K04371,2.7.11.24	A3139,K04441,2.7.11.24	A3717,K04630,--	A7198,K04630,--	A7210,K04513,--	A0350,K04630,--	A1547,K04371,2.7.11.24	A1609,K04371,2.7.11.24
map05134	Legionellosis	12	A2771,K03231,--	A4036,K07874,--	A4145,K03283,--	A4203,K03283,--	A4256,K07953,3.6.5.-	A4968,K13525,--	A5277,K08517,--	A5515,K07937,--	A5627,K14416,--	A6671,K08738,--	A8132,K03233,--	A0262,K04077,--
map05140	Leishmaniasis	5	A2569,K04371,2.7.11.24	A3139,K04441,2.7.11.24	A7745,K21421,1.-.-.-	A1547,K04371,2.7.11.24	A1609,K04371,2.7.11.24
map05142	Chagas disease (American trypanosomiasis)	10	A2569,K04371,2.7.11.24	A2760,K03456,--	A3139,K04441,2.7.11.24	A3717,K04630,--	A4767,K04354,--	A6369,K04382,3.1.3.16	A7198,K04630,--	A0350,K04630,--	A1547,K04371,2.7.11.24	A1609,K04371,2.7.11.24
map05143	African trypanosomiasis	3	A3509,K00463,1.13.11.52	A7396,K02677,2.7.11.13	A0543,K00463,1.13.11.52
map05145	Toxoplasmosis	11	A2569,K04371,2.7.11.24	A3139,K04441,2.7.11.24	A3717,K04630,--	A4145,K03283,--	A4203,K03283,--	A6671,K08738,--	A7121,K06276,2.7.11.1	A7198,K04630,--	A0350,K04630,--	A1547,K04371,2.7.11.24	A1609,K04371,2.7.11.24
map05146	Amoebiasis	7	A1968,K07889,--	A2555,K07889,--	A2693,K07897,--	A3467,K01476,3.5.3.1	A7396,K02677,2.7.11.13	A7814,K07889,--	A0509,K04345,2.7.11.11
map05152	Tuberculosis	28	A1968,K07889,--	A2555,K07889,--	A2569,K04371,2.7.11.24	A2693,K07897,--	A3139,K04441,2.7.11.24	A3342,K02154,--	A3401,K01379,3.4.23.5	A3402,K04718,2.7.1.91	A3575,K02144,--	A3792,K08065,--	A3895,K04348,3.1.3.16	A5383,K06268,--	A5924,K01379,3.4.23.5	A5925,K01379,3.4.23.5	A5934,K01379,3.4.23.5	A6187,K00914,2.7.1.137	A6671,K08738,--	A6868,K03661,--	A7210,K04513,--	A7310,K02155,--	A7479,K02146,--	A7572,K02155,--	A7814,K07889,--	A0262,K04077,--	A0473,K04043,--	A1547,K04371,2.7.11.24	A1609,K04371,2.7.11.24	A1742,K04348,3.1.3.16
map05160	Hepatitis C	20	A1967,K03099,--	A2437,K07827,--	A2569,K04371,2.7.11.24	A2649,K04706,--	A2760,K03456,--	A2990,K06698,--	A3139,K04441,2.7.11.24	A3600,K03083,2.7.11.26	A4767,K04354,--	A6369,K04382,3.1.3.16	A6471,K07827,--	A6713,K04365,2.7.11.1	A7121,K06276,2.7.11.1	A7277,K03099,--	A7394,K03099,--	A7501,K16196,2.7.11.1	A7537,K03250,--	A1547,K04371,2.7.11.24	A1587,K03237,--	A1609,K04371,2.7.11.24
map05161	Hepatitis B	11	A2437,K07827,--	A2569,K04371,2.7.11.24	A3682,K01110,3.1.3.16 3.1.3.48 3.1.3.67	A5009,K11594,3.6.4.13	A6471,K07827,--	A6671,K08738,--	A7208,K04802,--	A7396,K02677,2.7.11.13	A7403,K10610,--	A1547,K04371,2.7.11.24	A1609,K04371,2.7.11.24
map05162	Measles	10	A2468,K03097,2.7.11.1	A2850,K03247,--	A3600,K03083,2.7.11.26	A4145,K03283,--	A4203,K03283,--	A5489,K03115,--	A6547,K03115,--	A6791,K14753,--	A7501,K16196,2.7.11.1	A1587,K03237,--
map05163	Human cytomegalovirus infection	23	A1967,K03099,--	A2011,K04392,--	A2437,K07827,--	A2569,K04371,2.7.11.24	A3139,K04441,2.7.11.24	A3600,K03083,2.7.11.26	A3717,K04630,--	A3895,K04348,3.1.3.16	A5130,K07203,2.7.11.1	A5383,K06268,--	A5528,K07208,--	A6471,K07827,--	A6671,K08738,--	A7198,K04630,--	A7210,K04513,--	A7277,K03099,--	A7394,K03099,--	A7396,K02677,2.7.11.13	A0350,K04630,--	A0509,K04345,2.7.11.11	A1547,K04371,2.7.11.24	A1609,K04371,2.7.11.24	A1742,K04348,3.1.3.16
map05164	Influenza A	23	A2499,K12812,3.6.4.13	A2569,K04371,2.7.11.24	A3086,K14297,--	A3139,K04441,2.7.11.24	A3600,K03083,2.7.11.26	A4145,K03283,--	A4203,K03283,--	A4247,K14290,--	A4491,K00787,2.5.1.1 2.5.1.10	A5296,K09523,--	A5466,K14396,--	A6051,K05692,--	A6066,K05692,--	A6069,K05692,--	A6564,K14298,--	A6671,K08738,--	A6700,K14284,--	A7396,K02677,2.7.11.13	A7501,K16196,2.7.11.1	A8124,K14297,--	A1547,K04371,2.7.11.24	A1587,K03237,--	A1609,K04371,2.7.11.24
[truncated: 39 more rows]
[truncated: 610 more columns]

## Sheet: Supplementary Table 8.
Supplementary Table 8. Comparison of the top 20 species annotations between MA and FM NR databases.
MA		FM
Species	Gene number	Species	Gene number
Sanghuangporus baumii	4551	Sanghuangporus baumii	4566
Fomitiporia mediterranea	1671	Fomitiporia mediterranea	1948
Phellinidium pouzarii	285	Phellinidium pouzarii	271
Pyrrhoderma noxium	151	Pyrrhoderma noxium	228
Mycena sanguinolenta	37	Schizopora paradoxa	40
Sphaerobolus stellatus	32	Rickenella mellea	27
Schizopora paradoxa	32	Inonotus obliquus	26
Rickenella mellea	27	Hericium alpestre	15
Inonotus obliquus	25	Phlebia centrifuga	11
Volvariella volvacea	23	Sphaerobolus stellatus	8
Fomitopsis rosea	20	Volvariella volvacea	8
Agaricus bisporus	16	Moniliophthora perniciosa	7
Lentinula edodes	16	Phanerochaete carnosa	7
[truncated: 7 more rows]

## Sheet: Supplementary Table 9.
Supplementary Table 9. CAZymes function annotations of MA.
[truncated: 481 more rows]

[truncated: 10 more sheets: Supplementary Table 10., Supplementary Table 11., Supplementary Table 12., Supplementary Table 13., Supplementary Table 14., Supplementary Table 15., Supplementary Table 16., Supplementary Table 17., Supplementary Table 18., Supplementary Table 19.]
